# Supplementary material for: A novel C-terminal DxRSDxE motif in ceramide synthases involved in dimer formation
Source: J Biol Chem. 2021 Dec 20;298(2):101517. doi: 10.1016/j.jbc.2021.101517 (PMC8789539; doi:10.1016/j.jbc.2021.101517)
Supplement: Supplemental Table S1 [file mmc1.xlsx]

## Sheet: Sheet1
Supplementary Table 1. Sequences used in the trees and logos
	DXRSD	CerS logo	Prosite	Database	Accession	Accession 2	Description	Species	Gene name (given by UniProt)
CerS clade
	yes	yes	yes	sp	Q96G23	CERS2_HUMAN	Ceramide synthase 2	Homo sapiens	CERS2
	yes	yes	yes	sp	Q3ZBF8	CERS2_BOVIN	Ceramide synthase 2	Bos taurus	CERS2
	yes	yes	yes	sp	Q924Z4	CERS2_MOUSE	Ceramide synthase 2	Mus musculus	Cers2
	yes	yes	yes	tr	F6YYM6	F6YYM6_MONDO	Uncharacterized protein	Monodelphis domestica	CERS2
	yes	yes	yes	tr	A0A1D5PKE9	A0A1D5PKE9_CHICK	Uncharacterized protein	Gallus gallus	CERS2
	yes	yes	yes	tr	M7AXZ8	M7AXZ8_CHEMY	LAG1 longevity assurance like protein 2	Chelonia mydas	UY3_14927
	yes	yes	yes	tr	A0A151M5B8	A0A151M5B8_ALLMI	Ceramide synthase 2	Alligator mississippiensis	CERS2
	yes	yes	yes	tr	H9GIF3	H9GIF3_ANOCA	Uncharacterized protein	Anolis carolinensis	CERS2
	yes	yes	yes	tr	H3ARQ4	H3ARQ4_LATCH	Ceramide synthase 2	Latimeria chalumnae	CERS2
	yes	yes	yes	tr	A1L1E5	A1L1E5_XENTR	Lass2 protein	Xenopus tropicalis	cers2
	yes	yes	yes	tr	H3CRK3	H3CRK3_TETNG	Ceramide synthase 2b	Tetraodon nigroviridis
	yes	yes	yes	tr	E7F9X7	E7F9X7_DANRE	Ceramide synthase 2b	Danio rerio	cers2b
	yes	yes	yes	tr	Q90YY7	Q90YY7_DANRE	Ceramide synthase 2a	Danio rerio	cers2a
	yes	yes	yes	tr	H3DJJ3	H3DJJ3_TETNG	Ceramide synthase 2a	Tetraodon nigroviridis
	yes	yes	yes	tr	A0A140LFW4	A0A140LFW4_DANRE	Ceramide synthase 3a	Danio rerio	cers3a
	alternate form has it	yes	yes	tr	F1QVG1	F1QVG1_DANRE	Ceramide synthase 3b	Danio rerio	cers3b
	no	yes	yes	tr	H3BDW4	H3BDW4_LATCH	Uncharacterized protein	Latimeria chalumnae	CERS3
	yes	yes	yes	tr	H3DPH7	H3DPH7_TETNG	Ceramide synthase 3b	Tetraodon nigroviridis
	yes	yes	yes	tr	Q6DK73	Q6DK73_XENTR	ELOVL fatty acid elongase 1	Xenopus tropicalis	cers3
	yes	yes	yes	sp	Q8IU89	CERS3_HUMAN	Ceramide synthase 3	Homo sapiens	CERS3
	yes	yes	yes	tr	A5D7K4	A5D7K4_BOVIN	Ceramide synthase 3	Bos taurus	CERS3
	yes	yes	yes	sp	Q1A3B0	CERS3_MOUSE	Ceramide synthase 3	Mus musculus	Cers3
	yes	yes		tr	F7CYJ2	F7CYJ2_MONDO	Ceramide synthase 3	Monodelphis domestica	CERS3
	yes	yes	yes	tr	H9GFN3	H9GFN3_ANOCA	Uncharacterized protein	Anolis carolinensis	CERS3
	yes	yes	yes	tr	F1N8P2	F1N8P2_CHICK	Uncharacterized protein	Gallus gallus	CERS3
	yes	yes	yes	tr	F6U980	F6U980_MONDO	Uncharacterized protein	Monodelphis domestica	LOC100025736
	yes	yes	yes	tr	F6XWD9	F6XWD9_MONDO	Uncharacterized protein	Monodelphis domestica
	yes	yes	yes	tr	K7E258	K7E258_MONDO	Uncharacterized protein	Monodelphis domestica	LOC100025667
	yes	yes	yes	tr	F6X6X2	F6X6X2_MONDO	Uncharacterized protein	Monodelphis domestica	LOC100025505
	yes	yes	yes	tr	F7CKQ0	F7CKQ0_MONDO	Uncharacterized protein	Monodelphis domestica	LOC100025782
	yes	yes	yes	sp	Q9HA82	CERS4_HUMAN	Ceramide synthase 4	Homo sapiens	CERS4
	yes	yes	yes	sp	Q5E9R6	CERS4_BOVIN	Ceramide synthase 4	Bos taurus	CERS4
	yes	yes	yes	sp	Q9D6J1	CERS4_MOUSE	Ceramide synthase 4	Mus musculus	Cers4
	part, end of seq (DERS)	yes	yes	tr	H3DDK5	H3DDK5_TETNG	Ceramide synthase 4a	Tetraodon nigroviridis
	yes	yes	yes	tr	Q1L8N1	Q1L8N1_DANRE	Ceramide synthase 4a	Danio rerio	cers4a
	yes	yes	yes	tr	E7FCM3	E7FCM3_DANRE	Ceramide synthase 4b	Danio rerio	cers4b filled in missing exon with A0A0R4ID15_DANRE
	yes	yes	yes	tr	H3D0H7	H3D0H7_TETNG	Ceramide synthase 4b	Tetraodon nigroviridis
	yes	yes	yes	tr	A0A3Q2UPJ9	A0A3Q2UPJ9_CHICK	Uncharacterized protein	Gallus gallus	CERS4
	yes	yes	yes	tr	A0A151NCE5	A0A151NCE5_ALLMI	Ceramide synthase 4	Alligator mississippiensis	CERS4
	yes	yes	yes	tr	A0A087QJI0	A0A087QJI0_APTFO	Ceramide synthase 4 (Fragment)	Aptenodytes forsteri	AS27_08485
	yes	yes	yes	tr	F6S925	F6S925_CIOIN	TLC domain-containing protein	Ciona intestinalis
	yes	yes	yes	tr	F6S909	F6S909_CIOIN	Uncharacterized protein	Ciona intestinalis
	yes	yes	yes	tr	Q4H398	Q4H398_CIOIN	Transcription factor protein	Ciona intestinalis	Ci-LAG1-like 4
	yes	yes	yes	tr	A7S8D5	A7S8D5_NEMVE	Predicted protein	Nematostella vectensis	v1g243542
	yes	yes	yes	tr	A7RXN1	A7RXN1_NEMVE	Predicted protein (Fragment)	Nematostella vectensis	v1g96861
	yes	yes	yes	tr	Q4H396	Q4H396_CIOIN	Transcription factor protein	Ciona intestinalis	Ci-LAG1-like1
	yes	yes	yes	tr	A0A1D5NZ43	A0A1D5NZ43_CHICK	Uncharacterized protein	Gallus gallus	CERS5
	missing end	no	yes	tr	A0A087QSQ6	A0A087QSQ6_APTFO	Ceramide synthase 5 (Fragment)	Aptenodytes forsteri	AS27_13222
	yes	yes	yes	tr	A0A151MRQ4	A0A151MRQ4_ALLMI	Ceramide synthase 5	Alligator mississippiensis	CERS5
	yes	yes	yes	tr	M7BSU4	M7BSU4_CHEMY	LAG1 longevity assurance like protein 5	Chelonia mydas	UY3_11629
	yes	yes	yes	tr	G1KTI6	G1KTI6_ANOCA	Uncharacterized protein	Anolis carolinensis	CERS5
	yes	yes	yes	tr	H3A9R9	H3A9R9_LATCH	Uncharacterized protein	Latimeria chalumnae	CERS5
	yes	yes	yes	tr	H3DLN3	H3DLN3_TETNG	Ceramide synthase 5	Tetraodon nigroviridis
	yes	yes	yes	tr	A8E7D4	A8E7D4_DANRE	Ceramide synthase 5	Danio rerio	cers5
	yes	yes	yes	sp	Q8N5B7	CERS5_HUMAN	Ceramide synthase 5	Homo sapiens	CERS5
	has, in uniprot, mispredicted	yes	yes	tr	A6QQ18	A6QQ18_BOVIN	Ceramide synthase 5	Bos taurus	CERS5
	yes	yes	yes	sp	Q9D6K9	CERS5_MOUSE	Ceramide synthase 5	Mus musculus	Cers5
	yes	yes	yes	sp	Q6ZMG9	CERS6_HUMAN	Ceramide synthase 6	Homo sapiens	CERS6
	yes	yes	yes	sp	Q8C172	CERS6_MOUSE	Ceramide synthase 6	Mus musculus	Cers6
	yes	yes	yes	tr	E1BP45	E1BP45_BOVIN	Ceramide synthase 6	Bos taurus	CERS6
	yes	yes	yes	tr	K7E682	K7E682_MONDO	Uncharacterized protein	Monodelphis domestica	CERS6
	yes	yes	yes	tr	H3DMY5	H3DMY5_TETNG	Ceramide synthase 6	Tetraodon nigroviridis
	yes	yes	yes	tr	F1QPF3	F1QPF3_DANRE	Ceramide synthase 6	Danio rerio	cers6
	yes	yes	yes	tr	E1C4X9	E1C4X9_CHICK	Uncharacterized protein	Gallus gallus	CERS6
	yes	yes	yes	tr	A0A087QTL6	A0A087QTL6_APTFO	Ceramide synthase 6 (Fragment)	Aptenodytes forsteri	AS27_06662
	yes	yes	yes	tr	A0A151M081	A0A151M081_ALLMI	Ceramide synthase 6	Alligator mississippiensis	CERS6
	yes	yes	yes	tr	G1K9E6	G1K9E6_ANOCA	Uncharacterized protein	Anolis carolinensis	CERS6
	yes	yes	yes	tr	S4RX07	S4RX07_PETMA	Ceramide synthase 6	Petromyzon marinus
	yes	yes	yes	tr	S4RVD1	S4RVD1_PETMA	Ceramide synthase 6	Petromyzon marinus
	yes	yes	yes	tr	H3DKL1	H3DKL1_TETNG	Ceramide synthase 5	Tetraodon nigroviridis
	yes	yes	yes	tr	C3ZHN5	C3ZHN5_BRAFL	Uncharacterized protein (Fragment)	Branchiostoma floridae	BRAFLDRAFT_280654
	yes	no	yes	tr	W4XC45	W4XC45_STRPU	Uncharacterized protein	Strongylocentrotus purpuratus
	yes	yes	yes	tr	R7T7I2	R7T7I2_CAPTE	TLC domain-containing protein	Capitella teleta	CAPTEDRAFT_170489
	missing/mispredicted end	no		tr	K1RYM7	K1RYM7_CRAGI	LAG1 longevity assurance-like protein 6	Crassostrea gigas	CGI_10021077
	yes	yes	yes	tr	A0A1D1V1A0	A0A1D1V1A0_RAMVA	Uncharacterized protein	Ramazzottius varieornatus	RvY_07206-1
	yes	yes	yes	tr	A0A1D1V7G4	A0A1D1V7G4_RAMVA	Uncharacterized protein	Ramazzottius varieornatus	RvY_07207-1
	yes	yes	yes	tr	A0A0L8H553	A0A0L8H553_OCTBM	Uncharacterized protein	Octopus bimaculoides	OCBIM_22022119mg
	yes	yes	yes	tr	A0A0L8FKH9	A0A0L8FKH9_OCTBM	Uncharacterized protein	Octopus bimaculoides	OCBIM_22016239mg
	yes	yes	yes	tr	Q7PY62	Q7PY62_ANOGA	AGAP001761-PA	Anopheles gambiae	1281413
	yes	yes	yes	tr	Q9W423	Q9W423_DROME	LD18904p	Drosophila melanogaster	schlank
	yes	no		tr	A0A088AIS7	A0A088AIS7_APIME	TLC domain-containing protein	Apis mellifera
	yes	yes	yes	tr	D6WYR1	D6WYR1_TRICA	Ceramide synthase 6-like Protein	Tribolium castaneum	TcasGA2_TC006052
	yes	yes	yes	tr	E9FQS3	E9FQS3_DAPPU	TLC domain-containing protein	Daphnia pulex	DAPPUDRAFT_220106
	yes	yes	yes	tr	E9HBL6	E9HBL6_DAPPU	TLC domain-containing protein	Daphnia pulex	DAPPUDRAFT_202055
	yes	yes	yes	tr	E9HBL7	E9HBL7_DAPPU	TLC domain-containing protein	Daphnia pulex	DAPPUDRAFT_309267
	yes	no	yes	tr	A0A0L8HI92	A0A0L8HI92_OCTBM	TLC domain-containing protein	Octopus bimaculoides	OCBIM_22013954mg
	yes	yes	yes	sp	Q7Z139	HYL2_CAEEL	Ceramide synthase hyl-2	Caenorhabditis elegans	hyl-2
	yes	yes	yes	sp	G5ED45	HYL1_CAEEL	Ceramide synthase hyl-1	Caenorhabditis elegans	hyl-1
	yes	yes	yes	tr	A0A3Q0KF11	A0A3Q0KF11_SCHMA	(Dihydro)ceramide Synthase (LAG1)	Schistosoma mansoni
	incomplete C-term	no	yes	tr	A0A482SQ47	A0A482SQ47_9ARCH	TLC domain-containing protein	archaeon	EON65_15235
	yes	yes	yes	tr	A0A068TYS9	A0A068TYS9_COFCA	TLC domain-containing protein	Coffea canephora	GSCOC_T00032474001
	yes	yes	yes	sp	Q8W4Y5	ASCL_SOLLC	ASC1-like protein	Solanum lycopersicum
	yes	yes	yes	tr	A0A1U7ZVX3	A0A1U7ZVX3_NELNU	LAG1 longevity assurance homolog 3-like isoform X1	Nelumbo nucifera	LOC104597822
	yes	yes	yes	tr	A0A1U8A961	A0A1U8A961_NELNU	LAG1 longevity assurance homolog 3-like	Nelumbo nucifera	LOC104600452
	yes	yes	yes	sp	Q6NQI8	LAG13_ARATH	LAG1 longevity assurance homolog 3	Arabidopsis thaliana	At1g13580
	yes	yes	yes	sp	Q9LDF2	LAG11_ARATH	LAG1 longevity assurance homolog 1	Arabidopsis thaliana	LAG1
	yes	yes	yes	sp	Q6EUN0	ASCL1_ORYSJ	ASC1-like protein 1	Oryza sativa subsp. japonica	Os02g0581300
	yes	yes	yes	sp	Q6YWS8	ASCL2_ORYSJ	ASC1-like protein 2	Oryza sativa subsp. japonica	Os02g0728300
	yes	yes	yes	tr	A0A2K1KNU7	A0A2K1KNU7_PHYPA	TLC domain-containing protein	Physcomitrium patens	PHYPA_006334
	yes	yes	yes	tr	A0A2K1K2I9	A0A2K1K2I9_PHYPA	TLC domain-containing protein	Physcomitrium patens	PHYPA_012471
	yes	yes	yes	tr	D8SH74	D8SH74_SELML	TLC domain-containing protein	Selaginella moellendorffii	SELMODRAFT_234046
	yes	yes	yes	tr	A0A2K1IZI6	A0A2K1IZI6_PHYPA	TLC domain-containing protein	Physcomitrium patens	PHYPA_022591
	yes	yes	yes	tr	D8R414	D8R414_SELML	TLC domain-containing protein	Selaginella moellendorffii	SELMODRAFT_85016
	yes	yes	yes	sp	Q9M6A3	ASC1_SOLLC	Protein ASC1	Solanum lycopersicum	Asc-1
	yes	yes	yes	tr	K4BKF8	K4BKF8_SOLLC	TLC domain-containing protein	Solanum lycopersicum
	yes	yes	yes	tr	A0A068TRD8	A0A068TRD8_COFCA	TLC domain-containing protein	Coffea canephora	GSCOC_T00022635001
	yes	yes	yes	tr	F4IE43	F4IE43_ARATH	TRAM, LAG1 and CLN8 (TLC) lipid-sensing domain containing protein	Arabidopsis thaliana	At1g26200
	yes	yes	yes	tr	A0A1U8B2U6	A0A1U8B2U6_NELNU	LAG1 longevity assurance homolog 2-like	Nelumbo nucifera	LOC104606459
	yes	yes	yes	tr	A0A1U8ALI4	A0A1U8ALI4_NELNU	LAG1 longevity assurance homolog 2-like	Nelumbo nucifera	LOC104601788
	yes	yes	yes	tr	A0A068TLX7	A0A068TLX7_COFCA	TLC domain-containing protein	Coffea canephora	GSCOC_T00014435001
	yes	yes	yes	sp	Q9LJK3	LAG12_ARATH LAG1	longevity assurance homolog 2	Arabidopsis thaliana	LAG2
	yes	yes	yes	tr	A0A3Q7ESR4	A0A3Q7ESR4_SOLLC	TLC domain-containing protein	Solanum lycopersicum	101267275
	yes	yes	yes	sp	Q84QC0	ASCL3_ORYSJ	ASC1-like protein 3	Oryza sativa subsp. japonica	Os03g0264000
	yes	yes	yes	tr	D8RDJ6	D8RDJ6_SELML	TLC domain-containing protein	Selaginella moellendorffii	SELMODRAFT_170071
	yes	yes	yes	tr	A0A2K1IIW1	A0A2K1IIW1_PHYPA	TLC domain-containing protein	Physcomitrium patens	PHYPA_027904
	yes	no	yes	tr	A0A2K1JBW7	A0A2K1JBW7_PHYPA	TLC domain-containing protein	Physcomitrium patens	PHYPA_019303
	yes	yes	yes	tr	I0YPW5	I0YPW5_COCSC	LAG1-domain-containing protein	Coccomyxa subellipsoidea (strain C-169)	COCSUDRAFT_37754
	yes	yes	yes	tr	A0A2K3DEZ9	A0A2K3DEZ9_CHLRE	TLC domain-containing protein	Chlamydomonas reinhardtii	CHLRE_09g400516v5
	yes	yes	yes	tr	I0YSV0	I0YSV0_COCSC	LAG1-domain-containing protein	Coccomyxa subellipsoidea (strain C-169)	COCSUDRAFT_66904
	yes	yes	yes	tr	A0A2K3CQM9	A0A2K3CQM9_CHLRE	TLC domain-containing protein	Chlamydomonas reinhardtii	CHLRE_17g726400v5
	yes	yes	yes	tr	Q01D91	Q01D91_OSTTA	TRAM/LAG1/CLN8 homology domain	Ostreococcus tauri	OT_ostta03g00655
	yes	no	yes	tr	A9UXP4	A9UXP4_MONBE	Predicted protein	Monosiga brevicollis	20758
	yes	yes	yes	tr	D7G213	D7G213_ECTSI	TLC domain-containing protein	Ectocarpus siliculosus	Esi_0046_0137
	yes	yes		tr	A0A139WBB8	A0A139WBB8_TRICA	Ceramide synthase 5-like Protein	Tribolium castaneum	TcasGA2_TC034375
	yes	no	yes	tr	R1FCG4	R1FCG4_EMIHU	Putative longevity-assurance family protein	Emiliania huxleyi	LAG1
	yes	yes	yes	tr	Q4A3B3	Q4A3B3_EHV8U	Longevity-assurance (LAG1) family protein	Emiliania huxleyi virus 86 (isolate United Kingdom/English Channel/1999)	EhV014
	yes	yes	yes	tr	M2XHL4	M2XHL4_GALSU	Longevity assurance protein LAG1	Galdieria sulphuraria	Gasu_30160
	yes	yes	yes	tr	M2Y641	M2Y641_GALSU	Longevity assurance protein LAG1	Galdieria sulphuraria	Gasu_14250
	yes	yes	yes	tr	R7QFB8	R7QFB8_CHOCR	Ceramide synthase	Chondrus crispus	CHC_T00009025001
	yes	yes	yes	tr	Q54S87	Q54S87_DICDI	Ceramide synthase	Dictyostelium discoideum	crsA
	yes	yes	yes	tr	D2VYY0	D2VYY0_NAEGR	Predicted protein	Naegleria gruberi	NAEGRDRAFT_81765
	yes	yes	yes	tr	D2W475	D2W475_NAEGR	Predicted protein	Naegleria gruberi	NAEGRDRAFT_76204
	yes	yes	yes	tr	D2VJ89	D2VJ89_NAEGR	TLC domain-containing protein	Naegleria gruberi	NAEGRDRAFT_68950
	yes	yes	yes	tr	Q2H9T8	Q2H9T8_CHAGB	TLC domain-containing protein	Chaetomium globosum (strain ATCC 6205 / CBS 148.51 / DSM 1962 / NBRC 6347 / NRRL 1970)	CHGG_03016
	yes	yes	yes	tr	Q7RY97	Q7RY97_NEUCR	Longevity-assurance protein 1	Neurospora crassa (strain ATCC 24698 / 74-OR23-1A / CBS 708.71 / DSM 1257 / FGSC 987)	NCU00008
	yes	yes	yes	tr	G4N513	G4N513_MAGO7	Sphingosine N-acyltransferase lac1	Magnaporthe oryzae (strain 70-15 / ATCC MYA-4617 / FGSC 8958)	MGG_05189
	yes	yes	yes	tr	F9G3R8	F9G3R8_FUSOF	TLC domain-containing protein	Fusariumysporum (strain Fo5176)	FOXB_13300
	yes	yes	yes	tr	A7ED09	A7ED09_SCLS1	TLC domain-containing protein	Sclerotinia sclerotiorum (strain ATCC 18683 / 1980 / Ss-1)	SS1G_03198
	yes	yes	yes	tr	A2QVD3	A2QVD3_ASPNC	Aspergillus niger contig An11c0040, genomic contig	Aspergillus niger (strain CBS 513.88 / FGSC A1513)	An11g00990
	yes	yes	yes	tr	A6QYL3	A6QYL3_AJECN	Longevity-assurance protein 1	Ajellomyces capsulatus (strain NAm1 / WU24)	HCAG_02470
	yes	yes	yes	tr	A0A074VMB7	A0A074VMB7_9PEZI	Acyl-CoA-dependent ceramide synthase	Aureobasidium melanogenum CBS 110374	M437DRAFT_54493
	yes	yes	yes	tr	D5GLF2	D5GLF2_TUBMM	TLC domain-containing protein	Tuber melanosporum (strain Mel28)	GSTUM_00010169001
	yes	yes	yes	tr	Q0UCL6	Q0UCL6_PHANO	TLC domain-containing protein	Phaeosphaeria nodorum (strain SN15 / ATCC MYA-4574 / FGSC 10173)	SNOG_10498
	end different, splice	yes		tr	Q2GPN0	Q2GPN0_CHAGB	TLC domain-containing protein	Chaetomium globosum (strain ATCC 6205 / CBS 148.51 / DSM 1962 / NBRC 6347 / NRRL 1970)	CHGG_10074
	yes	yes	yes	sp	P28496	LAC1_YEAST	Ceramide synthase LAC1	Saccharomyces cerevisiae (strain ATCC 204508 / S288c)	LAC1
	yes	yes	yes	sp	P38703	LAG1_YEAST	Ceramide synthase LAG1	Saccharomyces cerevisiae (strain ATCC 204508 / S288c)	LAG1
	yes	yes	yes	tr	Q6CVA7	Q6CVA7_KLULA	KLLA0B13497p	Kluyveromyces lactis (strain ATCC 8585 / CBS 2359 / DSM 70799 / NBRC 1267 / NRRL Y-1140 / WM37)	KLLA0_B13497g
	yes	yes	yes	tr	Q6BNP7	Q6BNP7_DEBHA	DEHA2E19954p	Debaryomyces hansenii (strain ATCC 36239 / CBS 767 / JCM 1990 / NBRC 0083 / IGC 2968)	DEHA2E19954g
	yes	yes	yes	sp	O59735	LAC1_SCHPO	Sphingosine N-acyltransferase lac1	Schizosaccharomyces pombe (strain 972 / ATCC 24843)	lac1
	not full length?	no	yes	tr	A0A0C3ANN8	A0A0C3ANN8_9AGAM	TLC domain-containing protein	Serendipita vermifera MAFF 305830	M408DRAFT_102118
	yes	yes	yes	tr	A0A0C3B902	A0A0C3B902_9AGAM	TLC domain-containing protein	Serendipita vermifera MAFF 305830	M408DRAFT_326064
	yes	yes	yes	tr	I4YDL1	I4YDL1_WALMC	Longevity assurance proteins LAG1/LAC1	Wallemia mellicola (strain ATCC MYA-4683 / CBS 633.66)	WALSEDRAFT_51066
	yes	yes	yes	tr	M5GGT3	M5GGT3_DACPD	Longevity assurance proteins LAG1/LAC1	Dacryopinax primogenitus (strain DJM 731)	DACRYDRAFT_19365
	yes	yes	yes	tr	Q5KG85	Q5KG85_CRYNJ	TLC domain-containing protein	Cryptococcus neoformans var. neoformans serotype D (strain JEC21 / ATCC MYA-565)	CNE04490
	yes	yes	yes	tr	Q5KG86	Q5KG86_CRYNJ	Sphingosine N-acyltransferase, putative	Cryptococcus neoformans var. neoformans serotype D (strain JEC21 / ATCC MYA-565)	CNE04480
	yes	yes	yes	tr	B0CYI3	B0CYI3_LACBS	Predicted protein	Laccaria bicolor (strain S238N-H82 / ATCC MYA-4686)	LACBIDRAFT_246245
	ends early	no	yes	tr	B0DKE7	B0DKE7_LACBS	Predicted protein (Fragment)	Laccaria bicolor (strain S238N-H82 / ATCC MYA-4686)	LACBIDRAFT_159106
	yes	yes	yes	tr	A0A0D1DXT7	A0A0D1DXT7_USTMA	Chromosome 7, whole genome shotgun sequence	Ustilago maydis (strain 521 / FGSC 9021)	UMAG_02929
	yes	yes	yes	tr	A0A2H5T407	A0A2H5T407_RHIID	Sphingosine N-acyltransferase LAC1	Rhizophagus irregularis (strain DAOM 181602 / DAOM 197198 / MUCL 43194)	RIR_2147100
	yes	no	yes	tr	Q2H3Q0	Q2H3Q0_CHAGB	TLC domain-containing protein	Chaetomium globosum (strain ATCC 6205 / CBS 148.51 / DSM 1962 / NBRC 6347 / NRRL 1970)	CHGG_06715
	yes	no	yes	tr	Q7SG95	Q7SG95_NEUCR	Longevity-assurance protein	Neurospora crassa (strain ATCC 24698 / 74-OR23-1A / CBS 708.71 / DSM 1257 / FGSC 987)	NCU02468
	yes	no	yes	tr	F9FGC0	F9FGC0_FUSOF	TLC domain-containing protein	Fusariumysporum (strain Fo5176)	FOXB_05478
	yes	no	yes	tr	G5EHK2	G5EHK2_MAGO7	TLC domain-containing protein	Magnaporthe oryzae (strain 70-15 / ATCC MYA-4617 / FGSC 8958)	MGCH7_ch7g893
	yes	no		tr	A7EDC7	A7EDC7_SCLS1	TLC domain-containing protein	Sclerotinia sclerotiorum (strain ATCC 18683 / 1980 / Ss-1)	SS1G_03317
	yes	no	yes	tr	F9GF01	F9GF01_FUSOF	TLC domain-containing protein	Fusariumysporum (strain Fo5176)	FOXB_17235
	yes	no	yes	tr	A7E7A3	A7E7A3_SCLS1	TLC domain-containing protein	Sclerotinia sclerotiorum (strain ATCC 18683 / 1980 / Ss-1)	SS1G_01180
	yes	no	yes	tr	A0A074W6F1	A0A074W6F1_9PEZI	Sphingosine N-acyltransferase lac1	Aureobasidium melanogenum CBS 110374	M437DRAFT_42316
	yes	no	yes	tr	Q0UZI2	Q0UZI2_PHANO	TLC domain-containing protein	Phaeosphaeria nodorum (strain SN15 / ATCC MYA-4574 / FGSC 10173)	SNOG_02832
	yes	yes	yes	tr	D5G8T7	D5G8T7_TUBMM	TLC domain-containing protein	Tuber melanosporum (strain Mel28)	GSTUM_00004831001
	yes	yes	yes	tr	A2QKE1	A2QKE1_ASPNC	Aspergillus niger contig An04c0390, genomic contig	Aspergillus niger (strain CBS 513.88 / FGSC A1513)	An04g10300
	yes	yes	yes	tr	A2QHP6	A2QHP6_ASPNC	Aspergillus niger contig An04c0030, genomic contig	Aspergillus niger (strain CBS 513.88 / FGSC A1513)	An04g00600
	yes	no	yes	tr	A6RH38	A6RH38_AJECN	TLC domain-containing protein	Ajellomyces capsulatus (strain NAm1 / WU24)	HCAG_08955
	yes	yes	yes	tr	Q6BYF9	Q6BYF9_DEBHA	DEHA2A09856p	Debaryomyces hansenii (strain ATCC 36239 / CBS 767 / JCM 1990 / NBRC 0083 / IGC 2968)	DEHA2A09856g
	yes	yes	yes	tr	Q6CP21	Q6CP21_KLULA	KLLA0E08141p	Kluyveromyces lactis (strain ATCC 8585 / CBS 2359 / DSM 70799 / NBRC 1267 / NRRL Y-1140 / WM37)	KLLA0_E08141g
	yes	no		tr	A0A2H5T0C3	A0A2H5T0C3_RHIID	Acyl-CoA-dependent ceramide synthase	Rhizophagus irregularis (strain DAOM 181602 / DAOM 197198 / MUCL 43194)	RIR_2038200
	yes	yes	yes	sp	P78970	LAG1_SCHPO	Sphingosine N-acyltransferase lag1	Schizosaccharomyces pombe (strain 972 / ATCC 24843)	lag1
	yes	yes	yes	tr	Q5KMQ6	Q5KMQ6_CRYNJ	Longevity-assurance protein, putative	Cryptococcus neoformans var. neoformans serotype D (strain JEC21 / ATCC MYA-565)	CNB00860
	yes	yes	yes	tr	B0CY72	B0CY72_LACBS	Predicted protein	Laccaria bicolor (strain S238N-H82 / ATCC MYA-4686)	LACBIDRAFT_246558
	yes	yes	yes	tr	M5FRB8	M5FRB8_DACPD	Longevity assurance proteins LAG1/LAC1	Dacryopinax primogenitus (strain DJM 731)	DACRYDRAFT_111536
	yes	yes	yes	tr	I4YEP4	I4YEP4_WALMC	Longevity assurance proteins LAG1/LAC1	Wallemia mellicola (strain ATCC MYA-4683 / CBS 633.66)	WALSEDRAFT_60068
	yes	yes	yes	tr	A0A0D1DWE7	A0A0D1DWE7_USTMA	Chromosome 9, whole genome shotgun sequence	Ustilago maydis (strain 521 / FGSC 9021)	UMAG_03611
	yes	yes	yes	tr	L1K1K3	L1K1K3_GUITC	TLC domain-containing protein	Guillardia theta (strain CCMP2712)	GUITHDRAFT_99923
	yes	no	yes	tr	Q4CUX8	Q4CUX8_TRYCC	TLC domain-containing protein	Trypanosoma cruzi (strain CL Brener)	Tc00.1047053507395.10
	yes	no	yes	tr	A2DNQ2	A2DNQ2_TRIVA	Longevity assurance protein, putative	Trichomonas vaginalis	TVAG_225230
	yes	yes	yes	tr	Q6QHY7	Q6QHY7_TRIVA	Longevity assurance protein	Trichomonas vaginalis	LAG1
	yes	no	yes	tr	A2FSZ3	A2FSZ3_TRIVA	Longevity assurance protein, putative	Trichomonas vaginalis	TVAG_387350
	yes	no		tr	A2G9H7	A2G9H7_TRIVA + begin of A2GGL4_TRIVA	Longevity assurance protein, putative (Fragment)	Trichomonas vaginalis	TVAG_418290
	yes	yes	yes	tr	I3EIG2	I3EIG2_NEMP3	TLC domain-containing protein	Nematocida parisii (strain ERTm3)	NEQG_00828
	yes	yes	yes	tr	B7G9P7	B7G9P7_PHATC	Longevity assurance protein	Phaeodactylum tricornutum (strain CCAP 1055/1)	LAG1
	yes	yes	yes	tr	F1N9S0	F1N9S0_CHICK	TLC domain-containing protein	Gallus gallus	CERS1
	yes	yes	yes	tr	A0A087R324	A0A087R324_APTFO	Ceramide synthase 1 (Fragment)	Aptenodytes forsteri	AS27_02373
	yes	yes	yes	tr	A0A151P0S0	A0A151P0S0_ALLMI	Ceramide synthase 1	Alligator mississippiensis	CERS1
	yes	yes	yes	tr	H3AF80	H3AF80_LATCH	TLC domain-containing protein	Latimeria chalumnae	CERS1
	yes	yes	yes	tr	H3DDJ1	H3DDJ1_TETNG	Ceramide synthase 1	Tetraodon nigroviridis
	yes	yes	yes	tr	F1Q5B1	F1Q5B1_DANRE	Ceramide synthase 1	Danio rerio	cers1
	yes	yes	yes	sp	P27544	CERS1_HUMAN	Ceramide synthase 1	Homo sapiens	CERS1
	yes	yes	yes	tr	A4FUG2	A4FUG2_BOVIN	Ceramide synthase 1	Bos taurus	CERS1
	yes	yes	yes	sp	P27545	CERS1_MOUSE	Ceramide synthase 1	Mus musculus	Cers1
	yes	yes	yes	tr	F7FA49	F7FA49_MONDO	TLC domain-containing protein	Monodelphis domestica
	missing end	no		tr	S4RVE5	S4RVE5_PETMA	TLC domain-containing protein	Petromyzon marinus
	yes	yes	yes	tr	C3YDT5	C3YDT5_BRAFL	TLC domain-containing protein	Branchiostoma floridae	BRAFLDRAFT_104111
	yes	yes	yes	tr	F6TI40	F6TI40_CIOIN	Uncharacterized protein	Ciona intestinalis	LOC100184115
	yes	yes	yes	tr	F6TI69	F6TI69_CIOIN	Uncharacterized protein	Ciona intestinalis	LOC100186491
	yes	yes	yes	tr	H2XMY4	H2XMY4_CIOIN	Uncharacterized protein	Ciona intestinalis	LOC100177090
	missing end	yes	yes	tr	A7REX2	A7REX2_NEMVE	Predicted protein (Fragment)	Nematostella vectensis	v1g79235
	yes	no	yes	tr	R7UWV7	R7UWV7_CAPTE	TLC domain-containing protein	Capitella teleta	CAPTEDRAFT_219402
	yes	no		tr	S4RZW2	S4RZW2_PETMA	TLC domain-containing protein	Petromyzon marinus
	yes	no		tr	B3RI72	B3RI72_TRIAD	TLC domain-containing protein	Trichoplax adhaerens	TRIADDRAFT_52373
	yes	yes	yes	tr	B3S330	B3S330_TRIAD	TLC domain-containing protein	Trichoplax adhaerens	TRIADDRAFT_58575
	yes	no	yes	tr	A0A3M7SZY7	A0A3M7SZY7_BRAPC	Ceramide synthase 1 (Fragment)	Brachionus plicatilis	BpHYR1_004764
	yes	yes	yes	tr	A0A3M7P2S4	A0A3M7P2S4_BRAPC	Ceramide synthase 1-like	Brachionus plicatilis	BpHYR1_046799
	yes	yes	yes	tr	A0A1X7VTW6	A0A1X7VTW6_AMPQE	TLC domain-containing protein	Amphimedon queenslandica	100641959
	missing end	no	yes	tr	A0A1X7TWQ8	A0A1X7TWQ8_AMPQE	TLC domain-containing protein	Amphimedon queenslandica	109585638
	yes	yes	yes	tr	W4YUI6	W4YUI6_STRPU	TLC domain-containing protein	Strongylocentrotus purpuratus
	yes	yes	yes	sp	Q9XWE9	LAGR1_CAEEL	Probable ceramide synthase lagr-1	Caenorhabditis elegans	lagr-1
	yes	yes	yes	tr	A0A3Q0KKF1	A0A3Q0KKF1_SCHMA	(Dihydro)ceramide Synthase (LAG1)	Schistosoma mansoni
	no	yes		tr	R1BJI5	R1BJI5_EMIHU	TLC domain-containing protein	Emiliania huxleyi	EMIHUDRAFT_461817
	no	yes	yes	tr	D0N016	D0N016_PHYIT	TLC domain-containing protein	Phytophthora infestans (strain T30-4)	PITG_03355
	yes	yes	yes	tr	A2DMU7	A2DMU7_TRIVA	TLC domain-containing protein	Trichomonas vaginalis	TVAG_254300
	yes	yes	yes	tr	A8BKJ1	A8BKJ1_GIAIC	Ceramide synthetase	Giardia intestinalis (strain ATCC 50803 / WB clone C6)	GL50803_005939
	yes	yes	yes	tr	L1JR00	L1JR00_GUITC	TLC domain-containing protein	Guillardia theta (strain CCMP2712)	GUITHDRAFT_161843
	yes	yes	yes	tr	A0C3F4	A0C3F4_PARTE	TLC domain-containing protein	Paramecium tetraurelia	GSPATT00034800001
	yes	yes	yes	tr	A0BTW9	A0BTW9_PARTE	TLC domain-containing protein	Paramecium tetraurelia	GSPATT00032218001
	yes	yes	yes	tr	A0DN55	A0DN55_PARTE	TLC domain-containing protein	Paramecium tetraurelia	GSPATT00018677001
	yes	yes	yes	tr	A0EIL8	A0EIL8_PARTE	TLC domain-containing protein	Paramecium tetraurelia	GSPATT00027488001
	not clear	yes	yes	tr	A0BS00	A0BS00_PARTE	TLC domain-containing protein	Paramecium tetraurelia	GSPATT00031548001
	not clear	yes	yes	tr	A0EBG8	A0EBG8_PARTE	TLC domain-containing protein	Paramecium tetraurelia	GSPATT00025369001
	not clear	yes		tr	Q22DI5	Q22DI5_TETTS	LAG1 longevity assurance protein	Tetrahymena thermophila (strain SB210)	TTHERM_00942950
	not clear	yes		tr	Q22YX7	Q22YX7_TETTS	TLC domain protein	Tetrahymena thermophila (strain SB210)	TTHERM_00120940
	missing end	yes	yes	tr	I7M6D7	I7M6D7_TETTS	LAG1 longevity assurance protein	Tetrahymena thermophila (strain SB210)	TTHERM_00529700
	missing end	yes	yes	tr	I7M3K0	I7M3K0_TETTS	LAG1 longevity assurance protein	Tetrahymena thermophila (strain SB210)	TTHERM_00537190
	not clear	yes	yes	tr	C4M4K0	C4M4K0_ENTHI	Longevity-assurance family protein	Entamoeba histolytica	EHI_139080
	not clear	yes	yes	tr	C4LXF4	C4LXF4_ENTHI	Longevity-assurance family protein	Entamoeba histolytica	EHI_130860
	not clear	yes	yes	tr	C4LSH2	C4LSH2_ENTHI	Longevity-assurance family protein	Entamoeba histolytica	EHI_151290
	not clear	yes	yes	tr	C4LVU0	C4LVU0_ENTHI	Longevity-assurance family protein	Entamoeba histolytica	EHI_187230
	not clear	yes	yes	tr	C4M4U4	C4M4U4_ENTHI	Longevity-assurance family protein	Entamoeba histolytica	EHI_193400
	not clear	yes	yes	tr	D0P373	D0P373_PHYIT	TLC domain-containing protein	Phytophthora infestans (strain T30-4)	PITG_21054
	not clear	yes	yes	tr	D0P374	D0P374_PHYIT	LAG1 longevity assurance	Phytophthora infestans (strain T30-4)	PITG_21055
	not clear	no		tr	B7G1S9	B7G1S9_PHATC	Predicted protein	Phaeodactylum tricornutum (strain CCAP 1055/1)	PHATRDRAFT_46595
	yes	yes		tr	Q4N595	Q4N595_THEPA	TLC domain-containing protein	Theileria parva	TP02_0395
	not clear	yes		tr	Q7RRB9	Q7RRB9_PLAYO	Tumor metastasis-suppressor	Plasmodium yoelii yoelii	PY00812
	not clear	no	yes	tr	B7S414	B7S414_PHATC	Predicted protein	Phaeodactylum tricornutum (strain CCAP 1055/1)	PHATRDRAFT_bd1317
	not clear	yes	yes	tr	F7BHJ2	F7BHJ2_MONDO	Uncharacterized protein	Monodelphis domestica
	missing end	no	yes	tr	A0A2H5SAW1	A0A2H5SAW1_RHIID	Tlc domain-containing protein 2-like	Rhizophagus irregularis (strain DAOM 181602 / DAOM 197198 / MUCL 43194)	RIR_1358200
Tram clade
			yes	sp	Q15629	TRAM1_HUMAN	Translocating chain-associated membrane protein 1	Homo sapiens	TRAM1
			yes	sp	Q9GKZ4	TRAM1_BOVIN	Translocating chain-associated membrane protein 1	Bos taurus	TRAM1
			yes	sp	Q91V04	TRAM1_MOUSE	Translocating chain-associated membrane protein 1	Mus musculus	Tram1
			yes	tr	F7EXV8	F7EXV8_MONDO	TLC domain-containing protein	Monodelphis domestica
			yes	tr	A0A1D5PGF6	A0A1D5PGF6_CHICK	TLC domain-containing protein	Gallus gallus	TRAM1L1
			yes	tr	A0A087R0B5	A0A087R0B5_APTFO	Translocating chain-associated membrane protein 1-like 1 (Fragment)	Aptenodytes forsteri	AS27_03940
			yes	tr	G1KQI6	G1KQI6_ANOCA	Translocating chain-associated membrane protein	Anolis carolinensis	tram1
			yes	tr	Q6NVP0	Q6NVP0_XENTR	Translocating chain-associated membrane protein	Xenopus tropicalis	tram1
				tr	M7CJK1	M7CJK1_CHEMY	Translocating chain-associated membrane protein 1-like 1	Chelonia mydas	UY3_01536
			yes	tr	A0A151MN81	A0A151MN81_ALLMI	Translocating chain-associated membrane protein 1	Alligator mississippiensis	TRAM1
			yes	tr	Q4SMU5	Q4SMU5_TETNG	Translocating chain-associated membrane protein	Tetraodon nigroviridis	GSTENG00015587001
			yes	tr	Q6P4U7	Q6P4U7_DANRE	Translocating chain-associated membrane protein	Danio rerio	tram1
			yes	tr	H3BCR7	H3BCR7_LATCH	Translocating chain-associated membrane protein	Latimeria chalumnae	TRAM1
			yes	tr	H3D4Y4	H3D4Y4_TETNG	Translocating chain-associated membrane protein	Tetraodon nigroviridis
			yes	tr	F1QW88	F1QW88_DANRE	Translocating chain-associated membrane protein	Danio rerio	zgc:113278
			yes	tr	H3A3C2	H3A3C2_LATCH	Translocating chain-associated membrane protein	Latimeria chalumnae	LOC102353958
			yes	tr	A0A151NZR8	A0A151NZR8_ALLMI	Translocating chain-associated membrane protein	Alligator mississippiensis	Y1Q_0002765
			yes	tr	G1KSQ2	G1KSQ2_ANOCA	Translocating chain-associated membrane protein	Anolis carolinensis	LOC100563926
			yes	tr	A0A087R7N5	A0A087R7N5_APTFO	Translocating chain-associated membrane protein	Aptenodytes forsteri	AS27_02502
			yes	tr	S4RR90	S4RR90_PETMA	Translocation associated membrane protein 2	Petromyzon marinus
			yes	tr	M7C0X9	M7C0X9_CHEMY	Translocating chain-associated membrane protein 2	Chelonia mydas	UY3_08841
			yes	tr	A0A151NC70	A0A151NC70_ALLMI	Translocating chain-associated membrane protein	Alligator mississippiensis	TRAM2
			yes	tr	G1KDK7	G1KDK7_ANOCA	Translocating chain-associated membrane protein	Anolis carolinensis	TRAM2
			yes	tr	F1NFJ1	F1NFJ1_CHICK	TLC domain-containing protein	Gallus gallus	TRAM2
			yes	tr	A0A087RKI9	A0A087RKI9_APTFO	Translocating chain-associated membrane protein 2 (Fragment)	Aptenodytes forsteri	AS27_12631
			yes	sp	Q15035	TRAM2_HUMAN	Translocating chain-associated membrane protein 2 (Fragment)	Homo sapiens	TRAM2
			yes	tr	E1BCM2	E1BCM2_BOVIN	Translocating chain-associated membrane protein	Bos taurus	TRAM2
			yes	sp	Q924Z5	TRAM2_MOUSE	Translocating chain-associated membrane protein 2	Mus musculus	Tram2
			yes	tr	F6YZB4	F6YZB4_MONDO	TLC domain-containing protein	Monodelphis domestica	TRAM2
			yes	tr	H3BDV9	H3BDV9_LATCH	Translocating chain-associated membrane protein	Latimeria chalumnae	TRAM2
			yes	tr	Q4S6T9	Q4S6T9_TETNG	Chromosome 14 SCAF14723, whole genome shotgun sequence (Fragment)	Tetraodon nigroviridis	GSTENG00023128001
			yes	tr	Q802X7	Q802X7_DANRE	Translocating chain-associated membrane protein	Danio rerio	tram2
			yes	sp	Q8N609	TR1L1_HUMAN	Translocating chain-associated membrane protein 1-like 1	Homo sapiens	TRAM1L1
			yes	sp	Q8QZR0	TR1L1_MOUSE	Translocating chain-associated membrane protein 1-like 1	Mus musculus	Tram1l1
				tr	G3N1U0	G3N1U0_BOVIN	Translocating chain-associated membrane protein	Bos taurus	TRAM1L1
			yes	tr	R7VDZ5	R7VDZ5_CAPTE	TLC domain-containing protein	Capitella teleta	CAPTEDRAFT_175940
				tr	W4ZCC0	W4ZCC0_STRPU	Uncharacterized protein	Strongylocentrotus purpuratus
			yes	tr	A0A0L8HA16	A0A0L8HA16_OCTBM	Translocating chain-associated membrane protein	Octopus bimaculoides	OCBIM_22020040mg
			yes	tr	C3YMS9	C3YMS9_BRAFL	TLC domain-containing protein	Branchiostoma floridae	BRAFLDRAFT_274974
			yes	tr	A7S840	A7S840_NEMVE	Translocating chain-associated membrane protein	Nematostella vectensis	v1g186830
			yes	tr	A0A3M7SUY2	A0A3M7SUY2_BRAPC	Translocating chain-associated membrane 1-like 1	Brachionus plicatilis	BpHYR1_023540
			yes	tr	Q7QDS0	Q7QDS0_ANOGA	AGAP010386-PA	Anopheles gambiae	1272659
			yes	tr	Q9W5C2	Q9W5C2_DROME	Translocating chain-associated membrane protein	Drosophila melanogaster	TRAM
			yes	tr	D6WFR2	D6WFR2_TRICA	Translocating chain-associated membrane protein 1-like Protein	Tribolium castaneum	TcasGA2_TC001570
			yes	tr	A0A088AHG7	A0A088AHG7_APIME	TLC domain-containing protein	Apis mellifera	LOC410172
			yes	tr	E9H3M1	E9H3M1_DAPPU	Translocating chain-associated membrane protein	Daphnia pulex	DAPPUDRAFT_325070
				tr	Q68A32	Q68A32_CIOIN	Translocating chain-associated membrane protein	Ciona intestinalis	Ci-Tram1/2
			yes	tr	G4LUW4	G4LUW4_SCHMA	Translocation associated membrane protein,putative	Schistosoma mansoni
			yes	tr	Q9XXK7	Q9XXK7_CAEEL	Translocating chain-associated membrane protein	Caenorhabditis elegans	tram-1
			yes	tr	A0A1X7V1U7	A0A1X7V1U7_AMPQE	TLC domain-containing protein	Amphimedon queenslandica	100634935
			yes	tr	A0A1D1VWM7	A0A1D1VWM7_RAMVA	TLC domain-containing protein	Ramazzottius varieornatus	RvY_13823-1
				tr	F7A799	F7A799_XENTR	Translocation-associated membrane protein 1	Xenopus tropicalis	tram1
				tr	R1ESP8	R1ESP8_EMIHU	TLC domain-containing protein	Emiliania huxleyi	EMIHUDRAFT_113675
Others clade
				tr	A0A081NFG6	A0A081NFG6_9GAMM	TLC domain-containing protein	Endozoicomonas numazuensis	GZ78_15210
				tr	F6UHW4	F6UHW4_XENTR	Ceramide synthase 1	Xenopus tropicalis	cers1
				tr	F7D8K5	F7D8K5_XENTR	TLC domain-containing 5	Xenopus tropicalis	tlcd5
			yes	tr	A0A3M7QV90	A0A3M7QV90_BRAPC	Transmembrane 56-B-like	Brachionus plicatilis	BpHYR1_023266
				tr	A0A2H5U856	A0A2H5U856_RHIID	Putative transmembrane protein	Rhizophagus irregularis (strain DAOM 181602 / DAOM 197198 / MUCL 43194)	RIR_3253100
				tr	M5G1L0	M5G1L0_DACPD	TLC domain-containing protein	Dacryopinax primogenitus (strain DJM 731)	DACRYDRAFT_55422
				tr	D8LSQ8	D8LSQ8_ECTSI	TLC domain-containing protein	Ectocarpus siliculosus	Esi_0076_0050
				tr	L1IAW7	L1IAW7_GUITC	TLC domain-containing protein (Fragment)	Guillardia theta (strain CCMP2712)	GUITHDRAFT_43147
			yes	tr	B5Y5S2	B5Y5S2_PHATC	Predicted protein	Phaeodactylum tricornutum (strain CCAP 1055/1)	PHATR_44226
				tr	B5Y5S0	B5Y5S0_PHATC	Predicted protein	Phaeodactylum tricornutum (strain CCAP 1055/1)	PHATR_44224
			yes	tr	C3ZEM4	C3ZEM4_BRAFL	Uncharacterized protein	Branchiostoma floridae	BRAFLDRAFT_72752
				tr	A0A0D1C6A4	A0A0D1C6A4_USTMA	TLC domain-containing protein	Ustilago maydis (strain 521 / FGSC 9021)	UMAG_11406
				tr	F7CMH7	F7CMH7_XENTR	Translocation-associated membrane protein 2	Xenopus tropicalis	msi2
				tr	F6ZH52	F6ZH52_XENTR	Ceramide synthase 5	Xenopus tropicalis	cers5
				tr	M7BCD3	M7BCD3_CHEMY	Cytochrome c heme lyase	Chelonia mydas	UY3_17045
				tr	C3YKX9	C3YKX9_BRAFL	Uncharacterized protein	Branchiostoma floridae	BRAFLDRAFT_105865
				tr	F6ZFA7	F6ZFA7_XENTR	Transporter	Xenopus tropicalis	slc6a14.2
				tr	A0A2K9L6W8	A0A2K9L6W8_9VIRU	Putative ORFan	Tupanvirus deep ocean
				tr	A8IS65	A8IS65_CHLRE	TLC domain-containing protein	Chlamydomonas reinhardtii	CHLRE_16g683700v5
			yes	tr	A0A482SLI0	A0A482SLI0_9ARCH	TLC domain-containing protein	archaeon	EON65_31790
				tr	R1B5E8	R1B5E8_EMIHU	TLC domain-containing protein	Emiliania huxleyi	EMIHUDRAFT_259650
				tr	R1C198	R1C198_EMIHU	TLC domain-containing protein	Emiliania huxleyi	EMIHUDRAFT_421470
				tr	R1DTC7	R1DTC7_EMIHU	TLC domain-containing protein	Emiliania huxleyi	EMIHUDRAFT_449548
				tr	R1EM65	R1EM65_EMIHU	TLC domain-containing protein	Emiliania huxleyi	EMIHUDRAFT_101239
				tr	R1EAR8	R1EAR8_EMIHU	TLC domain-containing protein	Emiliania huxleyi	EMIHUDRAFT_447899
				tr	R1FQ37	R1FQ37_EMIHU	TLC domain-containing protein	Emiliania huxleyi	EMIHUDRAFT_97469
				tr	R1FXJ4	R1FXJ4_EMIHU	TLC domain-containing protein	Emiliania huxleyi	EMIHUDRAFT_222803
			yes	tr	D7FSU8	D7FSU8_ECTSI	TLC domain-containing protein	Ectocarpus siliculosus	Esi_0240_0022
			yes	tr	R1CWQ2	R1CWQ2_EMIHU	TLC domain-containing protein (Fragment)	Emiliania huxleyi	EMIHUDRAFT_460725
				tr	B7FZ81	B7FZ81_PHATC	Predicted protein	Phaeodactylum tricornutum (strain CCAP 1055/1)	PHATRDRAFT_45939
				tr	Q018C2	Q018C2_OSTTA	TRAM/LAG1/CLN8 homology domain	Ostreococcus tauri	OT_ostta05g04820
			yes	tr	B5Y409	B5Y409_PHATC	Predicted protein	Phaeodactylum tricornutum (strain CCAP 1055/1)	PHATR_46862
				tr	B7FVN1	B7FVN1_PHATC	Predicted protein	Phaeodactylum tricornutum (strain CCAP 1055/1)	PHATRDRAFT_34302
			yes	tr	A0A090M6U2	A0A090M6U2_OSTTA	TRAM/LAG1/CLN8 homology domain	Ostreococcus tauri	OT_ostta12g02805
			yes	tr	A0A090MD40	A0A090MD40_OSTTA	TRAM/LAG1/CLN8 homology domain	Ostreococcus tauri	OT_ostta12g02800
			yes	tr	R1FYT3	R1FYT3_EMIHU	TLC domain-containing protein	Emiliania huxleyi	EMIHUDRAFT_446894
			yes	tr	R7QSB7	R7QSB7_CHOCR	TLC domain-containing protein	Chondrus crispus	CHC_T00007108001
			yes	tr	I0Z653	I0Z653_COCSC	TLC domain-containing protein	Coccomyxa subellipsoidea (strain C-169)	COCSUDRAFT_64996
			yes	tr	R1DCJ3	R1DCJ3_EMIHU	TLC domain-containing protein	Emiliania huxleyi	EMIHUDRAFT_217242
			yes	tr	A0A090M8N1	A0A090M8N1_OSTTA	TRAM/LAG1/CLN8 homology domain	Ostreococcus tauri	OT_ostta08g02220
				tr	A9UX63	A9UX63_MONBE	Predicted protein	Monosiga brevicollis	24687
			yes	tr	A0A2K3DCT3	A0A2K3DCT3_CHLRE	TLC domain-containing protein	Chlamydomonas reinhardtii	CHLRE_09g401100v5
				tr	A0A2K3CTY4	A0A2K3CTY4_CHLRE	TLC domain-containing protein	Chlamydomonas reinhardtii	CHLRE_16g671685v5
			yes	tr	A8JHB8	A8JHB8_CHLRE	Predicted protein	Chlamydomonas reinhardtii	CHLRE_12g514300v5
			yes	tr	A8JHB3	A8JHB3_CHLRE	Predicted protein	Chlamydomonas reinhardtii	LAG1
				tr	B7G6E2	B7G6E2_PHATC	Predicted protein	Phaeodactylum tricornutum (strain CCAP 1055/1)	PHATRDRAFT_38628
			yes	tr	B7FZ35	B7FZ35_PHATC	Predicted protein	Phaeodactylum tricornutum (strain CCAP 1055/1)	PHATRDRAFT_45902
			yes	tr	C3YGB5	C3YGB5_BRAFL	TLC domain-containing protein	Branchiostoma floridae	BRAFLDRAFT_92859
			yes	tr	C3YS65	C3YS65_BRAFL	TLC domain-containing protein	Branchiostoma floridae	BRAFLDRAFT_79156
			yes	tr	C3Z4M7	C3Z4M7_BRAFL	TLC domain-containing protein	Branchiostoma floridae	BRAFLDRAFT_103230
			yes	tr	D7FKT8	D7FKT8_ECTSI	TLC domain-containing protein	Ectocarpus siliculosus	Esi_0149_0011
TLCD5 (TMEM136)
			yes	sp	Q6ZRR5	TLCD5_HUMAN	TLC domain-containing protein 5	Homo sapiens	TLCD5
			yes	sp	Q3TYE7	TLCD5_MOUSE	TLC domain-containing protein 5	Mus musculus	Tlcd5
			yes	tr	F7AZF2	F7AZF2_MONDO	TLC domain containing 5	Monodelphis domestica	TLCD5
			yes	sp	Q0VD42	TLCD5_BOVIN	TLC domain-containing protein 5	Bos taurus	TLCD5
			yes	tr	M7BA32	M7BA32_CHEMY	TLC domain-containing protein	Chelonia mydas	UY3_13853
			yes	tr	R4GKY2	R4GKY2_CHICK	TLC domain-containing protein	Gallus gallus	TMEM136
			yes	tr	A0A151NQI0	A0A151NQI0_ALLMI	Transmembrane protein 136	Alligator mississippiensis	TMEM136-2
			yes	tr	H9G7E2	H9G7E2_ANOCA	TLC domain-containing protein	Anolis carolinensis	TLCD5
			yes	tr	H3AQU7	H3AQU7_LATCH	TLC domain-containing protein	Latimeria chalumnae	TLCD5
			yes	tr	A0A1D5NZD1	A0A1D5NZD1_CHICK	TLC domain-containing protein	Gallus gallus	TMEM136-1
			yes	tr	A0A151NRE0	A0A151NRE0_ALLMI	Transmembrane protein 136 family member 1	Alligator mississippiensis	TMEM136-1
			yes	tr	M7BLF0	M7BLF0_CHEMY	TLC domain-containing protein	Chelonia mydas	UY3_13852
			yes	tr	H3C064	H3C064_TETNG	TLC domain containing 5a	Tetraodon nigroviridis
			yes	tr	E7F142	E7F142_DANRE	TLC domain-containing 5a	Danio rerio	tlcd5a
			yes	sp	Q1LXV8	TLCD5_DANRE	TLC domain-containing protein 5	Danio rerio	tlcd5
			yes	tr	H3C128	H3C128_TETNG	TLC domain-containing protein	Tetraodon nigroviridis
			yes	tr	S4RZK7	S4RZK7_PETMA	TLC domain containing 5	Petromyzon marinus
			yes	tr	S4RZL3	S4RZL3_PETMA	TLC domain containing 5	Petromyzon marinus	TLCD5
				tr	C3YHY3	C3YHY3_BRAFL	TLC domain-containing protein	Branchiostoma floridae	BRAFLDRAFT_71603
			yes	tr	C3YHW6	C3YHW6_BRAFL	TLC domain-containing protein	Branchiostoma floridae	BRAFLDRAFT_71619
			yes	tr	R7UWL0	R7UWL0_CAPTE	TLC domain-containing protein	Capitella teleta	CAPTEDRAFT_195114
			yes	tr	K1QYV7	K1QYV7_CRAGI	TLC domain-containing protein	Crassostrea gigas	CGI_10027988
			yes	tr	A0A0L8FIW3	A0A0L8FIW3_OCTBM	TLC domain-containing protein	Octopus bimaculoides	OCBIM_22018390mg
			yes	tr	A7SAB8	A7SAB8_NEMVE	Predicted protein	Nematostella vectensis	v1g110884
			yes	tr	A0A1X7UQB9	A0A1X7UQB9_AMPQE	TLC domain-containing protein	Amphimedon queenslandica	100633895
			yes	tr	A0A1W2WP76	A0A1W2WP76_CIOIN	Uncharacterized protein	Ciona intestinalis	LOC100181445
			yes	tr	D2A2Y8	D2A2Y8_TRICA	Transmembrane protein 136-like Protein	Tribolium castaneum	TcasGA2_TC007603
			yes	tr	A9UVC9	A9UVC9_MONBE	Predicted protein	Monosiga brevicollis	23965
			yes	tr	W4XFP7	W4XFP7_STRPU	TLC domain-containing protein	Strongylocentrotus purpuratus
			yes	tr	L1JJ09	L1JJ09_GUITC	TLC domain-containing protein	Guillardia theta (strain CCMP2712)	GUITHDRAFT_136789
			yes	tr	A0A1U8BFI5	A0A1U8BFI5_NELNU	transmembrane protein 136	Nelumbo nucifera	LOC104610572
			yes	tr	A0A068UFY0	A0A068UFY0_COFCA	TLC domain-containing protein	Coffea canephora	GSCOC_T00024747001
			yes	tr	A0A3Q7G7M1	A0A3Q7G7M1_SOLLC	TLC domain-containing protein	Solanum lycopersicum	101244578
			yes	tr	A0A0P0V1A2	A0A0P0V1A2_ORYSJ	01g0262500 protein (Fragment)	Oryza sativa subsp. japonica	Os01g0262500
			yes	tr	A0A068VF09	A0A068VF09_COFCA	TLC domain-containing protein	Coffea canephora	GSCOC_T00011993001
			yes	tr	Q6IDJ6	Q6IDJ6_ARATH	At1g35180	Arabidopsis thaliana	At1g35180
			yes	tr	F4HWQ7	F4HWQ7_ARATH	TRAM, LAG1 and CLN8 (TLC) lipid-sensing domain containing protein	Arabidopsis thaliana	At1g35170
			yes	tr	Q8VZR3	Q8VZR3_ARATH	TRAM, LAG1 and CLN8 (TLC) lipid-sensing domain containing protein	Arabidopsis thaliana	At1g45010
			yes	tr	D8T6G1	D8T6G1_SELML	TLC domain-containing protein	Selaginella moellendorffii	SELMODRAFT_236217
			yes	tr	A0A2K1KAP6	A0A2K1KAP6_PHYPA	TLC domain-containing protein	Physcomitrium patens	PHYPA_010041
			yes	tr	Q015N6	Q015N6_OSTTA	TRAM/LAG1/CLN8 homology domain	Ostreococcus tauri	OT_ostta07g01320
			yes	tr	A0DS47	A0DS47_PARTE	TLC domain-containing protein	Paramecium tetraurelia	GSPATT00019568001
			yes	tr	A0CUI8	A0CUI8_PARTE	TLC domain-containing protein	Paramecium tetraurelia	GSPATT00010655001
			yes	tr	I7M6F4	I7M6F4_TETTS	TLC domain protein	Tetrahymena thermophila (strain SB210)	TTHERM_00530640
			yes	tr	A0C420	A0C420_PARTE	TLC domain-containing protein	Paramecium tetraurelia	GSPATT00035017001
			yes	tr	A0BF76	A0BF76_PARTE	TLC domain-containing protein	Paramecium tetraurelia	GSPATT00028228001
			yes	tr	A0A068V9N4	A0A068V9N4_COFCA	TLC domain-containing protein	Coffea canephora	GSCOC_T00019124001
			yes	tr	A0A3Q7F2E5	A0A3Q7F2E5_SOLLC	TLC domain-containing protein	Solanum lycopersicum
			yes	sp	Q8GYK7	Y5285_ARATH	TLC domain-containing protein At5g14285	Arabidopsis thaliana	At5g14285
			yes	tr	Q9LK26	Q9LK26_ARATH	At3g27270	Arabidopsis thaliana	At3g27270
			yes	tr	Q0DJC1	Q0DJC1_ORYSJ	05g0302600 protein	Oryza sativa subsp. japonica	Os05g0302600
				tr	Q2QV58	Q2QV58_ORYSJ	DNA-binding storekeeper protein, putative, expressed	Oryza sativa subsp. japonica	LOC_Os12g13940
			yes	tr	D8R3G5	D8R3G5_SELML	TLC domain-containing protein	Selaginella moellendorffii	SELMODRAFT_439306
				tr	R7Q9A4	R7Q9A4_CHOCR	TLC domain-containing protein	Chondrus crispus	CHC_T00003050001
			yes	tr	I0YYG4	I0YYG4_COCSC	TLC domain-containing protein	Coccomyxa subellipsoidea (strain C-169)	COCSUDRAFT_47291
TLCD3 (FAM57)
			yes	sp	Q71RH2	TLC3B_HUMAN	Ceramide synthase	Homo sapiens	TLCD3B
			yes	sp	Q7TNV1	TLC3B_MOUSE	Ceramide synthase	Mus musculus	Tlcd3b
			yes	tr	A7Z036	A7Z036_BOVIN	LOC785988 protein	Bos taurus	TLCD3B
			yes	tr	F7DGI0	F7DGI0_MONDO	TLC domain-containing protein	Monodelphis domestica	TLCD3B
			yes	tr	H9GLM3	H9GLM3_ANOCA	TLC domain-containing protein	Anolis carolinensis	TLCD3B
			yes	tr	H3A4U2	H3A4U2_LATCH	TLC domain-containing protein	Latimeria chalumnae	TLCD3B
			yes	tr	H3CM23	H3CM23_TETNG	TLC domain containing 3Bb	Tetraodon nigroviridis
			yes	tr	F1QF55	F1QF55_DANRE	TLC domain-containing 3Ba	Danio rerio	tlcd3ba
			yes	tr	E7FG14	E7FG14_DANRE	TLC domain-containing 3Bb	Danio rerio	tlcd3bb
			yes	tr	H3CC30	H3CC30_TETNG	TLC domain-containing protein	Tetraodon nigroviridis
			yes	tr	A0A151MLN2	A0A151MLN2_ALLMI	Protein FAM57B	Alligator mississippiensis	FAM57B
			yes	tr	C3YDK0	C3YDK0_BRAFL	TLC domain-containing protein	Branchiostoma floridae	BRAFLDRAFT_121905
			yes	tr	S4R7G8	S4R7G8_PETMA	TLC domain containing 3A	Petromyzon marinus	TLCD3B
			yes	sp	Q8TBR7	TLC3A_HUMAN	TLC domain-containing protein 3A	Homo sapiens	TLCD3A
			yes	tr	A2VDS3	A2VDS3_BOVIN	Hypothetical LOC508425	Bos taurus	TLCD3A
			yes	sp	Q5ND56	TLC3A_MOUSE	TLC domain-containing protein 3A	Mus musculus	Tlcd3a
			yes	tr	F6TT94	F6TT94_MONDO	TLC domain-containing protein	Monodelphis domestica	TLCD3A
			yes	tr	A0A087R013	A0A087R013_APTFO	Protein FAM57A (Fragment)	Aptenodytes forsteri	AS27_13494
			yes	tr	M7C071	M7C071_CHEMY	Protein FAM57A	Chelonia mydas	UY3_05031
			yes	tr	A0A151NAA4	A0A151NAA4_ALLMI	Protein FAM57A isoform B	Alligator mississippiensis	FAM57A
			yes	tr	H9GMV5	H9GMV5_ANOCA	TLC domain-containing protein	Anolis carolinensis	TLCD3A
			yes	tr	H3AGH5	H3AGH5_LATCH	TLC domain-containing protein	Latimeria chalumnae	TLCD3A
			yes	tr	H3C9E8	H3C9E8_TETNG	TLC domain containing 3A	Tetraodon nigroviridis
			yes	tr	A0A0G2KHZ9	A0A0G2KHZ9_DANRE	TLC domain-containing 3A	Danio rerio	tlcd3a
			yes	tr	H3D9V4	H3D9V4_TETNG	TLC domain containing 3A	Tetraodon nigroviridis	TLCD3A
			yes	tr	B3SAN4	B3SAN4_TRIAD	TLC domain-containing protein	Trichoplax adhaerens	TRIADDRAFT_32398
			yes	tr	C3ZRU6	C3ZRU6_BRAFL	TLC domain-containing protein (Fragment)	Branchiostoma floridae	BRAFLDRAFT_238316
			yes	tr	C3Z542	C3Z542_BRAFL	TLC domain-containing protein (Fragment)	Branchiostoma floridae	BRAFLDRAFT_215527
			yes	tr	R7TD82	R7TD82_CAPTE	TLC domain-containing protein (Fragment)	Capitella teleta	CAPTEDRAFT_90753
			yes	tr	K1R9G4	K1R9G4_CRAGI	Protein FAM57B	Crassostrea gigas	CGI_10010177
			yes	tr	A7RLY7	A7RLY7_NEMVE	Predicted protein (Fragment)	Nematostella vectensis	v1g86646
			yes	tr	A0A1W5C9D9	A0A1W5C9D9_ANOGA	AGAP011200-PA	Anopheles gambiae	AgaP_AGAP011200
			yes	tr	D2A4Z1	D2A4Z1_TRICA	Protein FAM57B-like Protein	Tribolium castaneum	TcasGA2_TC015440
			yes	tr	Q9V3S7	Q9V3S7_DROME	BcDNA.GH12326	Drosophila melanogaster	Dmel\CG17841
			yes	tr	W4YAD3	W4YAD3_STRPU	TLC domain-containing protein	Strongylocentrotus purpuratus
			yes	tr	W4XPT6	W4XPT6_STRPU	TLC domain-containing protein	Strongylocentrotus purpuratus
			yes	tr	W4XRV4	W4XRV4_STRPU	TLC domain-containing protein	Strongylocentrotus purpuratus
			yes	tr	W4Y901	W4Y901_STRPU	TLC domain-containing protein	Strongylocentrotus purpuratus
			yes	tr	A0A1X7V949	A0A1X7V949_AMPQE	TLC domain-containing protein	Amphimedon queenslandica	105312127
			yes	tr	A0A1X7URJ1	A0A1X7URJ1_AMPQE	TLC domain-containing protein	Amphimedon queenslandica	100638008
			yes	tr	A0A1D1W9X1	A0A1D1W9X1_RAMVA	TLC domain-containing protein	Ramazzottius varieornatus	RvY_19240
			yes	tr	W4YXV3	W4YXV3_STRPU	TLC domain-containing protein	Strongylocentrotus purpuratus
			yes	tr	R1D7Y4	R1D7Y4_EMIHU	TLC domain-containing protein	Emiliania huxleyi	EMIHUDRAFT_434359
			yes	tr	R1EDP8	R1EDP8_EMIHU	TLC domain-containing protein	Emiliania huxleyi	EMIHUDRAFT_455015
			yes	tr	A0A096P7Q3	A0A096P7Q3_OSTTA	TRAM/LAG1/CLN8 homology domain	Ostreococcus tauri	OT_ostta13g02920
			yes	tr	A0A482SFH2	A0A482SFH2_9ARCH	TLC domain-containing protein	archaeon	EON65_39000
			yes	tr	A0A482SRS4	A0A482SRS4_9ARCH	TLC domain-containing protein	archaeon	EON65_14930
			yes	tr	A0A0C3B262	A0A0C3B262_9AGAM	TLC domain-containing protein	Serendipita vermifera MAFF 305830	M408DRAFT_330660
TLCD1/2
			yes	tr	M7BIX0	M7BIX0_CHEMY	TLC domain-containing protein 2	Chelonia mydas	UY3_05115
			yes	tr	F1P1C2	F1P1C2_CHICK	TLC domain-containing protein	Gallus gallus	TLCD2
			yes	tr	H3AM88	H3AM88_LATCH	TLC domain-containing protein	Latimeria chalumnae	TLCD2
			yes	tr	H3DKS9	H3DKS9_TETNG	TLC domain-containing protein	Tetraodon nigroviridis
			yes	sp	A8WGS4	TLCD2_DANRE	TLC domain-containing protein 2	Danio rerio	tlcd2
			yes	tr	H9GLG6	H9GLG6_ANOCA	TLC domain containing 2	Anolis carolinensis	TLCD2
			yes	tr	R7TM18	R7TM18_CAPTE	TLC domain-containing protein	Capitella teleta	CAPTEDRAFT_183976
			yes	tr	K1PY46	K1PY46_CRAGI	TLC domain-containing protein 2	Crassostrea gigas	CGI_10024269
			yes	tr	E9GYI4	E9GYI4_DAPPU	TLC domain-containing protein	Daphnia pulex	DAPPUDRAFT_231239
			yes	tr	G4VLI4	G4VLI4_SCHMA	Uncharacterized protein	Schistosoma mansoni
			yes	tr	W4ZHZ1	W4ZHZ1_STRPU	TLC domain-containing protein	Strongylocentrotus purpuratus
			yes	tr	A0A0L8GU36	A0A0L8GU36_OCTBM	TLC domain-containing protein	Octopus bimaculoides	OCBIM_22028412mg
			yes	tr	A0A0L8GI91	A0A0L8GI91_OCTBM	TLC domain-containing protein	Octopus bimaculoides	OCBIM_22033017mg
			yes	tr	F6QPQ3	F6QPQ3_CIOIN	TLC domain-containing protein	Ciona intestinalis
			yes	sp	A6NGC4	TLCD2_HUMAN	TLC domain-containing protein 2	Homo sapiens	TLCD2
			yes	tr	E1BNN2	E1BNN2_BOVIN	TLC domain containing 2	Bos taurus	TLCD2
			yes	sp	Q8VC26	TLCD2_MOUSE	TLC domain-containing protein 2	Mus musculus	Tlcd2
			yes	tr	F7ES92	F7ES92_MONDO	TLC domain containing 2	Monodelphis domestica	TLCD2
			yes	sp	G5EF48	FLD1_CAEEL	TLC domain-containing protein fld-1	Caenorhabditis elegans	fld-1
			yes	tr	Q9N5G9	Q9N5G9_CAEEL	TLC domain-containing protein	Caenorhabditis elegans	CELE_K12H6.6
			yes	sp	Q96CP7	TLCD1_HUMAN	TLC domain-containing protein 1	Homo sapiens	TLCD1
			yes	tr	A5D7H0	A5D7H0_BOVIN	TLC domain containing 1	Bos taurus	TLCD1
			yes	sp	Q99JT6	TLCD1_MOUSE	TLC domain-containing protein 1	Mus musculus	Tlcd1
			yes	tr	F6RZ31	F6RZ31_MONDO	TLC domain-containing protein	Monodelphis domestica	TLCD1
			yes	sp	F1NZP5	TLCD1_CHICK	TLC domain-containing protein 1	Gallus gallus	TLCD1
			yes	tr	A0A087QZV8	A0A087QZV8_APTFO	TLC domain-containing protein 1 (Fragment)	Aptenodytes forsteri	AS27_13432
			yes	tr	A0A151MVY9	A0A151MVY9_ALLMI	Calfacilitin	Alligator mississippiensis	TLCD1
			yes	tr	F1QSW8	F1QSW8_DANRE	TLC domain-containing 1	Danio rerio	tlcd1
			yes	tr	M3XJ99	M3XJ99_LATCH	TLC domain-containing protein	Latimeria chalumnae	TLCD1
			yes	tr	S4RHZ8	S4RHZ8_PETMA	TLC domain containing 1	Petromyzon marinus
			yes	tr	H3DFM9	H3DFM9_TETNG	TLC domain containing 1	Tetraodon nigroviridis
			yes	tr	R7TPY5	R7TPY5_CAPTE	TLC domain-containing protein (Fragment)	Capitella teleta	CAPTEDRAFT_64685
			yes	tr	G4V9S9	G4V9S9_SCHMA	Putative transmembrane protein 56	Schistosoma mansoni
			yes	tr	K1PRC4	K1PRC4_CRAGI	TLC domain-containing protein 2	Crassostrea gigas	CGI_10010315
			yes	tr	A7SM93	A7SM93_NEMVE	Predicted protein	Nematostella vectensis	v1g237364
			yes	tr	G4V9U1	G4V9U1_SCHMA	Uncharacterized protein	Schistosoma mansoni
			yes	tr	Q20297	Q20297_CAEEL	TLC domain-containing protein	Caenorhabditis elegans	CELE_F41H10.5
			yes	tr	Q93892	Q93892_CAEEL	TLC domain-containing protein	Caenorhabditis elegans	CELE_M02B1.3
			yes	tr	Q9BL09	Q9BL09_CAEEL	TLC domain-containing protein	Caenorhabditis elegans	CELE_Y48G8AL.13
			yes	tr	A0A3M7SI83	A0A3M7SI83_BRAPC	TLC domain-containing 2-like	Brachionus plicatilis	BpHYR1_024038
			yes	tr	A0A1U7YRJ6	A0A1U7YRJ6_NELNU	TLC domain-containing protein 2	Nelumbo nucifera	LOC104587059
			yes	tr	A0A068UQT8	A0A068UQT8_COFCA	TLC domain-containing protein	Coffea canephora	GSCOC_T00031873001
			yes	tr	Q9XHZ7	Q9XHZ7_ARATH	F8K7.23	Arabidopsis thaliana	At1g21790
			yes	tr	Q5N944	Q5N944_ORYSJ	01g0869600 protein	Oryza sativa subsp. japonica	Os01g0869600
			yes	tr	D8R4D3	D8R4D3_SELML	TLC domain-containing protein	Selaginella moellendorffii	SELMODRAFT_407236
			yes	tr	A0A2K1JQH0	A0A2K1JQH0_PHYPA	TLC domain-containing protein	Physcomitrium patens	PHYPA_016162
			yes	tr	D0MZE5	D0MZE5_PHYIT	TLC domain-containing protein	Phytophthora infestans (strain T30-4)	PITG_03114
				tr	L1JNV0	L1JNV0_GUITC	TLC domain-containing protein	Guillardia theta (strain CCMP2712)	GUITHDRAFT_135418
			yes	tr	A1ZU43	A1ZU43_9BACT	Membrane protein, putative	Microscilla marina ATCC 23134	M23134_06029
CLN8
			yes	sp	Q9UBY8	CLN8_HUMAN	Protein CLN8	Homo sapiens	CLN8
			yes	sp	Q9QUK3	CLN8_MOUSE	Protein CLN8	Mus musculus	Cln8
			yes	tr	F6TRC3	F6TRC3_MONDO	TLC domain-containing protein	Monodelphis domestica	CLN8
			yes	tr	E1BH12	E1BH12_BOVIN	TLC domain-containing protein	Bos taurus	CLN8
			yes	tr	G1KDQ2	G1KDQ2_ANOCA	TLC domain-containing protein	Anolis carolinensis	cln8
			yes	tr	S4RG31	S4RG31_PETMA	CLN8 transmembrane ER and ERGIC protein	Petromyzon marinus
			yes	tr	C3YUG5	C3YUG5_BRAFL	TLC domain-containing protein	Branchiostoma floridae	BRAFLDRAFT_58807
			yes	tr	K1PTP9	K1PTP9_CRAGI	Protein CLN8	Crassostrea gigas	CGI_10018253
			yes	tr	C3Y5J2	C3Y5J2_BRAFL	TLC domain-containing protein	Branchiostoma floridae	BRAFLDRAFT_87895
			yes	tr	A0A3M7R0V3	A0A3M7R0V3_BRAPC	CLN8	Brachionus plicatilis	BpHYR1_000002
			yes	tr	A7T5T8	A7T5T8_NEMVE	Predicted protein	Nematostella vectensis	v1g222725
TLCD4 (TMEM56)
			yes	tr	F1NSV0	F1NSV0_CHICK	TLC domain-containing protein	Gallus gallus	TMEM56
			yes	tr	A0A087QML9	A0A087QML9_APTFO	Transmembrane protein 56-B (Fragment)	Aptenodytes forsteri	AS27_06088
			yes	tr	A0A151M4Y1	A0A151M4Y1_ALLMI	Transmembrane protein 56	Alligator mississippiensis	TMEM56
			yes	tr	H3AF77	H3AF77_LATCH	TLC domain-containing protein	Latimeria chalumnae	LOC102360329
			yes	tr	A0A0R4IJ79	A0A0R4IJ79_DANRE	TLC domain-containing 4a	Danio rerio	tlcd4a
			yes	tr	A0A2R8QHW8	A0A2R8QHW8_DANRE	TLC domain-containing 4a	Danio rerio	tlcd4a
			yes	tr	H3CFT6	H3CFT6_TETNG	Si:dkey-10f21.4	Tetraodon nigroviridis
			yes	tr	F1Q640	F1Q640_DANRE	Si:dkey-10f21.4	Danio rerio	si:dkey-10f21.4
			yes	tr	S4RT34	S4RT34_PETMA	TLC domain-containing protein	Petromyzon marinus
			yes	sp	Q96MV1	TLCD4_HUMAN	TLC domain-containing protein 4	Homo sapiens	TLCD4
			yes	tr	E1B7S9	E1B7S9_BOVIN	TLC domain-containing protein	Bos taurus	LOC614522
			yes	sp	Q8CGF5	TLCD4_MOUSE	TLC domain-containing protein 4	Mus musculus	Tlcd4
			yes	tr	F6TDT4	F6TDT4_MONDO	TLC domain-containing protein	Monodelphis domestica
			yes	tr	G1KTD8	G1KTD8_ANOCA	TLC domain-containing protein	Anolis carolinensis	LOC100552377
			yes	tr	M7BYT9	M7BYT9_CHEMY	Transmembrane protein 56	Chelonia mydas	UY3_05567
			yes	tr	A0A151NMD2	A0A151NMD2_ALLMI	Transmembrane protein 56-B	Alligator mississippiensis	TMEM56B
			yes	sp	Q5XIY2	TLC4B_DANRE	TLC domain-containing protein 4-B	Danio rerio	tlcd4b
			yes	sp	Q6P4N1	TLCD4_XENTR	TLC domain-containing protein 4	Xenopus tropicalis	tlcd4
			yes	tr	C3YCE3	C3YCE3_BRAFL	TLC domain-containing protein	Branchiostoma floridae	BRAFLDRAFT_92202
			yes	tr	A0A0L8IA21	A0A0L8IA21_OCTBM	TLC domain-containing protein	Octopus bimaculoides	OCBIM_22026594mg
			yes	tr	A0A0L8I9S3	A0A0L8I9S3_OCTBM	TLC domain-containing protein	Octopus bimaculoides	OCBIM_22026596mg
			yes	tr	N1PBC5	N1PBC5_CAPTE	TLC domain-containing protein	Capitella teleta	CAPTEDRAFT_161581
			yes	tr	A7RW49	A7RW49_NEMVE	Predicted protein	Nematostella vectensis	v1g182635
			yes	tr	A7SRV6	A7SRV6_NEMVE	Predicted protein	Nematostella vectensis	v1g227431
			yes	tr	F6TUQ2	F6TUQ2_CIOIN	Uncharacterized protein	Ciona intestinalis	LOC100182627
			yes	tr	H2XX60	H2XX60_CIOIN	TLC domain-containing protein	Ciona intestinalis
			yes	tr	H2XUX5	H2XUX5_CIOIN	Uncharacterized protein	Ciona intestinalis	LOC100177199
			yes	tr	W4ZGW9	W4ZGW9_STRPU	TLC domain-containing protein	Strongylocentrotus purpuratus
			yes	tr	Q6L537	Q6L537_ORYSJ	05g0511000 protein	Oryza sativa subsp. japonica	Os05g0511000
			yes	tr	Q0JIZ9	Q0JIZ9_ORYSJ	01g0768200 protein	Oryza sativa subsp. japonica	Os01g0768200
			yes	tr	A0A1U8AZT9	A0A1U8AZT9_NELNU	transmembrane protein 56-B-like isoform X1	Nelumbo nucifera	LOC104608114
			yes	tr	Q75HA3	Q75HA3_ORYSJ	Expressed protein	Oryza sativa subsp. japonica	LOC_Os03g46410
			yes	tr	Q8GSI6	Q8GSI6_ARATH	At4g19645	Arabidopsis thaliana	At4g19645
			yes	tr	Q93Z82	Q93Z82_ARATH	At1g31300/T19E23_12	Arabidopsis thaliana	At1g31300
			yes	tr	A0A068VAL3	A0A068VAL3_COFCA	TLC domain-containing protein	Coffea canephora	GSCOC_T00005130001
			yes	tr	A0A068V9J2	A0A068V9J2_COFCA	TLC domain-containing protein	Coffea canephora	GSCOC_T00000909001
			yes	tr	A0A3Q7H9M9	A0A3Q7H9M9_SOLLC	TLC domain-containing protein	Solanum lycopersicum	101246840
			yes	tr	A0A068U8S4	A0A068U8S4_COFCA	TLC domain-containing protein	Coffea canephora	GSCOC_T00016540001
			yes	tr	A0A3Q7I1X5	A0A3Q7I1X5_SOLLC	TLC domain-containing protein	Solanum lycopersicum
			yes	tr	Q93ZA9	Q93ZA9_ARATH	AT4G10360 protein	Arabidopsis thaliana	At4g10360
			yes	tr	Q75J74	Q75J74_ORYSJ	05g0485300 protein	Oryza sativa subsp. japonica	Os05g0485300
			yes	tr	Q93VP0	Q93VP0_ORYSJ	01g0817100 protein	Oryza sativa subsp. japonica	Os01g0817100
			yes	tr	A0A2K1KPU9	A0A2K1KPU9_PHYPA	TLC domain-containing protein	Physcomitrium patens	PHYPA_006709
			yes	tr	A0A2K1KTI2	A0A2K1KTI2_PHYPA	TLC domain-containing protein	Physcomitrium patens	PHYPA_004072
			yes	tr	D8RJ39	D8RJ39_SELML	TLC domain-containing protein	Selaginella moellendorffii	SELMODRAFT_171875
			yes	tr	D8R8S5	D8R8S5_SELML	TLC domain-containing protein	Selaginella moellendorffii	SELMODRAFT_86441
			yes	tr	D2VX06	D2VX06_NAEGR	Predicted protein	Naegleria gruberi	NAEGRDRAFT_81532
			yes	tr	D2V3C8	D2V3C8_NAEGR	Predicted protein	Naegleria gruberi	NAEGRDRAFT_63313
			yes	tr	A0A3M7QH92	A0A3M7QH92_BRAPC	Transmembrane 56	Brachionus plicatilis	BpHYR1_025296
			yes	tr	A0A3M7QH00	A0A3M7QH00_BRAPC	Transmembrane 56-B-like	Brachionus plicatilis	BpHYR1_025297
			yes	tr	A0A3M7PRZ0	A0A3M7PRZ0_BRAPC	Transmembrane 56-B-like	Brachionus plicatilis	BpHYR1_002599
				tr	C3XU26	C3XU26_BRAFL	TLC domain-containing protein	Branchiostoma floridae	BRAFLDRAFT_78249
			yes	tr	A0A2K3DG53	A0A2K3DG53_CHLRE	TLC domain-containing protein	Chlamydomonas reinhardtii	CHLRE_08g358531v5
			yes	tr	B3S3Y8	B3S3Y8_TRIAD	TLC domain-containing protein	Trichoplax adhaerens	TRIADDRAFT_58892
			yes	tr	A0A1X7U6K8	A0A1X7U6K8_AMPQE	TLC domain-containing protein	Amphimedon queenslandica	105313851
			yes	tr	A0A1X7TLL2	A0A1X7TLL2_AMPQE	TLC domain-containing protein	Amphimedon queenslandica	105314660
			yes	tr	D2VX45	D2VX45_NAEGR	Predicted protein	Naegleria gruberi	NAEGRDRAFT_73614
			yes	tr	D2V905	D2V905_NAEGR	Predicted protein	Naegleria gruberi	NAEGRDRAFT_38487
			yes	tr	M2Y936	M2Y936_GALSU	TLC domain-containing protein	Galdieria sulphuraria	Gasu_03760
			yes	sp	Q550S9	TLC4B_DICDI	TLC domain-containing protein 4 B	Dictyostelium discoideum	tlcd4b
			yes	sp	Q550T0	TLC4A_DICDI	TLC domain-containing protein 4 A	Dictyostelium discoideum	tlcd4a
			yes	tr	D2VI63	D2VI63_NAEGR	Predicted protein	Naegleria gruberi	NAEGRDRAFT_68576
			yes	tr	C3YYF8	C3YYF8_BRAFL	TLC domain-containing protein	Branchiostoma floridae	BRAFLDRAFT_118338
			yes	tr	C3YYF7	C3YYF7_BRAFL	TLC domain-containing protein	Branchiostoma floridae	BRAFLDRAFT_66976
			yes	tr	C3YTN2	C3YTN2_BRAFL	TLC domain-containing protein	Branchiostoma floridae	BRAFLDRAFT_118247
			yes	tr	C3YK46	C3YK46_BRAFL	TLC domain-containing protein (Fragment)	Branchiostoma floridae	BRAFLDRAFT_220148
			yes	tr	C3ZPT4	C3ZPT4_BRAFL	TLC domain-containing protein	Branchiostoma floridae	BRAFLDRAFT_97376
			yes	tr	C3XXU4	C3XXU4_BRAFL	TLC domain-containing protein	Branchiostoma floridae	BRAFLDRAFT_63817
			yes	tr	C3Z911	C3Z911_BRAFL	TLC domain-containing protein	Branchiostoma floridae	BRAFLDRAFT_120004
			yes	tr	C3YMW7	C3YMW7_BRAFL	TLC domain-containing protein	Branchiostoma floridae	BRAFLDRAFT_63462
			yes	tr	C3ZSI4	C3ZSI4_BRAFL	TLC domain-containing protein	Branchiostoma floridae	BRAFLDRAFT_63325
			yes	tr	A9URE7	A9URE7_MONBE	Predicted protein	Monosiga brevicollis	23177
			yes	tr	A9V150	A9V150_MONBE	Predicted protein	Monosiga brevicollis	37345
Fungi
			yes	tr	Q2H604	Q2H604_CHAGB	TLC domain-containing protein	Chaetomium globosum (strain ATCC 6205 / CBS 148.51 / DSM 1962 / NBRC 6347 / NRRL 1970)	CHGG_05911
			yes	tr	F5HFU8	F5HFU8_NEUCR	DUF887 domain-containing protein	Neurospora crassa (strain ATCC 24698 / 74-OR23-1A / CBS 708.71 / DSM 1257 / FGSC 987)	NCU02977
			yes	tr	G4MNJ3	G4MNJ3_MAGO7	Transmembrane protein 56	Magnaporthe oryzae (strain 70-15 / ATCC MYA-4617 / FGSC 8958)	MGG_05625
			yes	tr	A7E8K3	A7E8K3_SCLS1	TLC domain-containing protein	Sclerotinia sclerotiorum (strain ATCC 18683 / 1980 / Ss-1)	SS1G_01631
			yes	tr	F9FEA4	F9FEA4_FUSOF	TLC domain-containing protein	Fusariumysporum (strain Fo5176)	FOXB_04732
			yes	tr	A0A074VZR5	A0A074VZR5_9PEZI	DUF887-domain-containing protein	Aureobasidium melanogenum CBS 110374	M437DRAFT_84205
			yes	tr	Q0UP59	Q0UP59_PHANO	TLC domain-containing protein	Phaeosphaeria nodorum (strain SN15 / ATCC MYA-4574 / FGSC 10173)	SNOG_06455
			yes	tr	A7E685	A7E685_SCLS1	TLC domain-containing protein	Sclerotinia sclerotiorum (strain ATCC 18683 / 1980 / Ss-1)	SS1G_00810
			yes	tr	A2RB07	A2RB07_ASPNC	Aspergillus niger contig An18c0160, genomic contig	Aspergillus niger (strain CBS 513.88 / FGSC A1513)	An18g05050
			yes	tr	A6QRQ1	A6QRQ1_AJECN	TLC domain-containing protein	Ajellomyces capsulatus (strain NAm1 / WU24)	HCAG_00057
			yes	tr	Q0UN00	Q0UN00_PHANO	TLC domain-containing protein	Phaeosphaeria nodorum (strain SN15 / ATCC MYA-4574 / FGSC 10173)	SNOG_06864
			yes	tr	D5GI67	D5GI67_TUBMM	TLC domain-containing protein	Tuber melanosporum (strain Mel28)	GSTUM_00008308001
			yes	tr	A0A0C3BFL5	A0A0C3BFL5_9AGAM	TLC domain-containing protein (Fragment)	Serendipita vermifera MAFF 305830	M408DRAFT_38508
			yes	tr	B0CS27	B0CS27_LACBS	Predicted protein	Laccaria bicolor (strain S238N-H82 / ATCC MYA-4686)	LACBIDRAFT_305847
			yes	tr	A0A2H5SJH1	A0A2H5SJH1_RHIID	Duf887 family protein	Rhizophagus irregularis (strain DAOM 181602 / DAOM 197198 / MUCL 43194)	RIR_1601100
			yes	tr	M5GES3	M5GES3_DACPD	DUF887-domain-containing protein	Dacryopinax primogenitus (strain DJM 731)	DACRYDRAFT_20067
			yes	tr	A0A0D1E857	A0A0D1E857_USTMA	Chromosome 1, whole genome shotgun sequence	Ustilago maydis (strain 521 / FGSC 9021)	UMAG_00087
			yes	sp	O13752	YF22_SCHPO	Uncharacterized TLC domain-containing protein C17A2.02c	Schizosaccharomyces pombe (strain 972 / ATCC 24843)	SPAC17A2.02c
			yes	tr	I4YHF8	I4YHF8_WALMC	DUF887-domain-containing protein (Fragment)	Wallemia mellicola (strain ATCC MYA-4683 / CBS 633.66)	WALSEDRAFT_15719
			yes	tr	I4YGY6	I4YGY6_WALMC	TLC domain-containing protein	Wallemia mellicola (strain ATCC MYA-4683 / CBS 633.66)	WALSEDRAFT_35650
			yes	tr	Q6CR93	Q6CR93_KLULA	KLLA0D10868p	Kluyveromyces lactis (strain ATCC 8585 / CBS 2359 / DSM 70799 / NBRC 1267 / NRRL Y-1140 / WM37)	KLLA0_D10868g
			yes	sp	P47153	TDA4_YEAST	Topoisomerase I damage affected protein 4	Saccharomyces cerevisiae (strain ATCC 204508 / S288c)	TDA4
			yes	tr	Q6BX03	Q6BX03_DEBHA	DEHA2B07084p	Debaryomyces hansenii (strain ATCC 36239 / CBS 767 / JCM 1990 / NBRC 0083 / IGC 2968)	DEHA2B07084g
			yes	tr	Q6CQR1	Q6CQR1_KLULA	KLLA0D15059p	Kluyveromyces lactis (strain ATCC 8585 / CBS 2359 / DSM 70799 / NBRC 1267 / NRRL Y-1140 / WM37)	KLLA0_D15059g
			yes	sp	Q06107	YP114_YEAST	Uncharacterized TLC domain-containing protein YPR114W	Saccharomyces cerevisiae (strain ATCC 204508 / S288c)	YPR114W
			yes	tr	L7RBM4	L7RBM4_9VIRU	Putative membrane protein	Acanthamoeba polyphaga moumouvirus	Moumou_00376
			yes	tr	G5CQ23	G5CQ23_9VIRU	Putative TLC domain-containing protein	Megavirus chiliensis	mg451
			yes	sp	Q5UQN8	YL438_MIMIV	Putative TLC domain-containing protein L438	Acanthamoeba polyphaga mimivirus	MIMI_L438
			yes	tr	I0Z306	I0Z306_COCSC	TLC domain-containing protein	Coccomyxa subellipsoidea (strain C-169)	COCSUDRAFT_65066
			yes	tr	I0YYT9	I0YYT9_COCSC	TLC domain-containing protein	Coccomyxa subellipsoidea (strain C-169)	COCSUDRAFT_47344
			yes	tr	A0A2K3D505	A0A2K3D505_CHLRE	TLC domain-containing protein	Chlamydomonas reinhardtii	CHLRE_12g533650v5
			yes	tr	A0A2P0VNT9	A0A2P0VNT9_9PHYC	TLC domain-containing protein	Tetraselmis virus 1	TetV_489
			yes	tr	L1K0R6	L1K0R6_GUITC	TLC domain-containing protein	Guillardia theta (strain CCMP2712)	GUITHDRAFT_99905
			yes	tr	R1FRT1	R1FRT1_EMIHU	TLC domain-containing protein	Emiliania huxleyi	EMIHUDRAFT_224769
			yes	tr	Q01GX6	Q01GX6_OSTTA	TRAM/LAG1/CLN8 homology domain	Ostreococcus tauri	OT_ostta01g01070
			yes	tr	D2W2C6	D2W2C6_NAEGR	Predicted protein	Naegleria gruberi	NAEGRDRAFT_75541
				tr	Q4DSX0	Q4DSX0_TRYCC	TLC domain-containing protein	Trypanosoma cruzi (strain CL Brener)	Tc00.1047053508347.140
			yes	tr	L1JI87	L1JI87_GUITC	TLC domain-containing protein	Guillardia theta (strain CCMP2712)	GUITHDRAFT_136749
			yes	tr	A9UVR4	A9UVR4_MONBE	Predicted protein	Monosiga brevicollis	24215
			yes	tr	D8LDE1	D8LDE1_ECTSI	TLC domain-containing protein	Ectocarpus siliculosus	Esi_0116_0087
			yes	tr	A0A3Q0KQN8	A0A3Q0KQN8_SCHMA	TLC domain-containing protein	Schistosoma mansoni
			yes	sp	Q55BP8	TLC4C_DICDI	TLC domain-containing protein 4 C	Dictyostelium discoideum	tlcd4c
			yes	tr	D2VES4	D2VES4_NAEGR	Predicted protein	Naegleria gruberi	NAEGRDRAFT_33524
			yes	tr	Q5CQ91	Q5CQ91_CRYPI	Protein with 8 transmembrane domains	Cryptosporidium parvum (strain Iowa II)	cgd5_3690
			yes	tr	D2V320	D2V320_NAEGR	Predicted protein	Naegleria gruberi	NAEGRDRAFT_63197
			yes	tr	A0A3M7RVW1	A0A3M7RVW1_BRAPC	Transmembrane 56-B-like (Fragment)	Brachionus plicatilis	BpHYR1_041473
