# Supplementary material for: A novel C-terminal DxRSDxE motif in ceramide synthases involved in dimer formation
Source: J Biol Chem. 2021 Dec 20;298(2):101517. doi: 10.1016/j.jbc.2021.101517 (PMC8789539; doi:10.1016/j.jbc.2021.101517)
Supplement: Supplemental Table S2 — Complete list of identified proteins by proteomics analysis. [file mmc2.xlsx]

## Sheet: TFU_9116_human_report
Protein IDs	Majority protein IDs	Protein names	Gene names	Fasta headers	Peptides	Unique peptides	ANOVA p value	Student's T-test p-value hCeS6 vs pcDNA	Ratio hCerS6:pcDNA	Student's T-test p-value hCeS6(△338-344) vs pcDNA	Ratio hCeS6(△338-344):PCDNA	Student's T-test p-value hCerS6 vs hCeS6(△338-344)	Ratio hCerS6:hCeS6(△338-344)	LFQ value-hCeS6-biorepeat1	LFQ value-hCeS6-biorepeat2	LFQ value-hCeS6-biorepeat3	LFQ value-hCeS6-biorepeat4	LFQ value-hCeS6(△338-344)-biorepeat1	LFQ value-hCeS6(△338-344)-biorepeat2	LFQ value-hCeS6(△338-344)-biorepeat3	LFQ value-hCeS6(△338-344)-biorepeat4	LFQ value-pcDNA-biorepeat1	LFQ value-pcDNA-biorepeat2	LFQ value-pcDNA-biorepeat3	LFQ value-pcDNA-biorepeat4	Potential contaminant	GOBP name	GOMF name	GOCC name	KEGG name	Sequence coverage [%]	Unique + razor sequence coverage [%]	Unique sequence coverage [%]	Mol. weight [kDa]	Q-value	Score	Intensity	MS/MS count	ANOVA q-value	Student's T-test q-value hCerS6_PCDNA	Student's T-test q-value hCeS6(△338-344)_pcDNA	Student's T-test q-value hCerS6_hCeS6(△338-344)
Q9H078	Q9H078	Caseinolytic peptidase B protein homolog	CLPB	sp|Q9H078|CLPB_HUMAN Caseinolytic peptidase B protein homolog OS=Homo sapiens OX=9606 GN=CLPB PE=1 SV=1	26	26	0.000384999	0.0130834	1.14814	0.0902217	0.922716	1.20264e-05	1.24431	2429800000	2448500000	2361800000	2495099000	1972300000	1919799000	2016100000	1915801000	2194499000	2320299000	1983300000	1997800000		cellular process;cellular response to heat;cellular response to stimulus;cellular response to stress;response to abiotic stimulus;response to heat;response to stimulus;response to stress;response to temperature stimulus	adenyl nucleotide binding;adenyl ribonucleotide binding;ATP binding;binding;catalytic activity;hydrolase activity;hydrolase activity, acting on acid anhydrides;hydrolase activity, acting on acid anhydrides, in phosphorus-containing anhydrides;nucleoside-triphosphatase activity;nucleotide binding;purine nucleotide binding;purine ribonucleoside triphosphate binding;purine ribonucleotide binding;pyr…	cell part;cytoplasmic part;intracellular membrane-bounded organelle;intracellular organelle;intracellular part;membrane-bounded organelle;mitochondrion;organelle		39.6	39.6	39.6	78.728	0	124.85	27143000000	261	0.0451667	0.0986308	0.472367	0.028
Q9H019	Q9H019	Mitochondrial fission regulator 1-like	MTFR1L	sp|Q9H019|MFR1L_HUMAN Mitochondrial fission regulator 1-like OS=Homo sapiens OX=9606 GN=MTFR1L PE=1 SV=2	7	7	0.00149238	0.0104898	0.555459	0.618359	1.08756	3.50093e-05	0.510738	42042020	37794000	44434010	46415010	82061010	74751020	85696990	91615060	80763940	104090000	82028030	49920980						28.1	28.1	28.1	31.957	0	5.1017	846320000	11	0.0762	0.0925417	0.842268	0.17
Q96FZ2	Q96FZ2	Embryonic stem cell-specific 5-hydroxymethylcytosine-binding protein	HMCES	sp|Q96FZ2|HMCES_HUMAN Embryonic stem cell-specific 5-hydroxymethylcytosine-binding protein OS=Homo sapiens OX=9606 GN=HMCES PE=1 SV=1	8	8	0.000875492	0.0188503	0.815657	0.0886315	1.16106	0.000114827	0.70251	63236960	61162020	61792980	59867040	78479000	90629020	88387020	93445940	65132010	70849980	84771960	82634970			binding;catalytic activity;DNA binding;hydrolase activity;nucleic acid binding;peptidase activity			28.5	28.5	28.5	40.574	0	17.151	933170000	30	0.0555556	0.113722	0.472667	0.194
Q86TM6	Q86TM6	E3 ubiquitin-protein ligase synoviolin	SYVN1	sp|Q86TM6|SYVN1_HUMAN E3 ubiquitin-protein ligase synoviolin OS=Homo sapiens OX=9606 GN=SYVN1 PE=1 SV=2	4	4	0.000289463	0.00348059	1.37572	0.606958	0.969261	0.000168172	1.41934	68511020	78359980	78267010	67953000	49467990	52489000	52619960	51492970	56633030	60046970	47366010	49488000		activation of signaling protein activity involved in unfolded protein response;biological regulation;carbohydrate metabolic process;catabolic process;cellular carbohydrate metabolic process;cellular catabolic process;cellular macromolecule catabolic process;cellular macromolecule metabolic process;cellular metabolic process;cellular process;cellular protein metabolic process;cellular response to …	acid-amino acid ligase activity;binding;catalytic activity;cation binding;ion binding;ligase activity;ligase activity, forming carbon-nitrogen bonds;metal ion binding;protein binding;transition metal ion binding;zinc ion binding	cell part;cytoplasmic part;endoplasmic reticulum;endoplasmic reticulum membrane;endoplasmic reticulum part;integral to membrane;intracellular membrane-bounded organelle;intracellular organelle;intracellular organelle part;intracellular part;intrinsic to membrane;membrane;membrane part;membrane-bounded organelle;nucleus;organelle;organelle membrane;organelle part	Protein processing in endoplasmic reticulum;Ubiquitin mediated proteolysis	8.3	8.3	8.3	67.684	0	15.566	739930000	34	0.0431111	0.0683009	0.836805	0.1944
Q13769	Q13769	THO complex subunit 5 homolog	THOC5	sp|Q13769|THOC5_HUMAN THO complex subunit 5 homolog OS=Homo sapiens OX=9606 GN=THOC5 PE=1 SV=2	18	18	0.000104163	0.393092	0.973804	0.000661595	0.82606	0.000211356	1.17885	787199700	798560400	787090500	834470500	679469800	708020400	676540500	656870100	814969500	874419600	832610300	773819600		anatomical structure development;biological regulation;cell differentiation;cellular developmental process;cellular macromolecule metabolic process;cellular metabolic process;cellular nitrogen compound metabolic process;cellular process;developmental process;embryonic hemopoiesis;embryonic organ development;establishment of localization;establishment of localization in cell;establishment of RNA l…	binding;nucleic acid binding;protein binding;RNA binding	cell part;cytoplasm;intracellular membrane-bounded organelle;intracellular organelle;intracellular organelle part;intracellular part;macromolecular complex;membrane-bounded organelle;nuclear body;nuclear part;nuclear speck;nucleoplasm part;nucleus;organelle;organelle part;protein complex;THO complex;THO complex part of transcription export complex;transcription export complex	RNA transport	30.2	30.2	30.2	78.507	0	69.109	9643500000	124	0.0297778	0.583911	0.17675	0.209333
P20674	P20674	Cytochrome c oxidase subunit 5A, mitochondrial	COX5A	sp|P20674|COX5A_HUMAN Cytochrome c oxidase subunit 5A, mitochondrial OS=Homo sapiens OX=9606 GN=COX5A PE=1 SV=2	12	12	3.56702e-06	0.00149944	1.18633	2.93958e-05	1.36487	0.000414847	0.869195	5073806000	5014906000	5421096000	5207193000	6136799000	5901096000	5907700000	5881998000	4499601000	4344205000	4065597000	4562994000		cellular metabolic process;cellular process;electron transport chain;generation of precursor metabolites and energy;metabolic process;oxidation-reduction process;respiratory electron transport chain;small molecule metabolic process	binding;catalytic activity;cation binding;cation transmembrane transporter activity;cytochrome-c oxidase activity;electron carrier activity;heme-copper terminal oxidase activity;hydrogen ion transmembrane transporter activity;inorganic cation transmembrane transporter activity;ion binding;ion transmembrane transporter activity;metal ion binding;monovalent inorganic cation transmembrane transporte…	cell part;cytoplasmic part;extracellular membrane-bounded organelle;extracellular organelle;extracellular region part;extracellular vesicular exosome;intracellular organelle part;intracellular part;membrane;membrane-bounded organelle;membrane-bounded vesicle;mitochondrial inner membrane;mitochondrial membrane;mitochondrial part;organelle;organelle inner membrane;organelle membrane;organelle part;…	Alzheimer's disease;Cardiac muscle contraction;Huntington's disease;Oxidative phosphorylation;Parkinson's disease	58	58	58	16.762	0	70.937	63849000000	165	0.02	0.0620163	0.0173333	0.397714
P20337	P20337	Ras-related protein Rab-3B	RAB3B	sp|P20337|RAB3B_HUMAN Ras-related protein Rab-3B OS=Homo sapiens OX=9606 GN=RAB3B PE=1 SV=2	6	5	0.0808181	0.143257	1.24491	0.772747	0.962736	0.000606182	1.2931	50753970	50010030	51302980	43856980	36320980	37800990	38403000	38740020	28068990	50069970	38183980	44307000		antigen processing and presentation;biological regulation;cellular macromolecule metabolic process;cellular metabolic process;cellular process;cellular protein metabolic process;cellular response to stimulus;establishment of localization;establishment of protein localization;immune system process;intracellular signal transduction;macromolecule metabolic process;macromolecule methylation;macromole…	binding;GDP binding;GTP binding;guanyl nucleotide binding;guanyl ribonucleotide binding;nucleotide binding;purine nucleotide binding;purine ribonucleoside triphosphate binding;purine ribonucleotide binding;ribonucleotide binding	cell part;clathrin-coated vesicle;coated vesicle;cytoplasm;cytoplasmic membrane-bounded vesicle;cytoplasmic part;cytoplasmic vesicle;cytosol;extracellular membrane-bounded organelle;extracellular organelle;extracellular region part;extracellular vesicular exosome;intracellular membrane-bounded organelle;intracellular organelle;intracellular part;membrane;membrane-bounded organelle;membrane-bounde…	Tight junction	33.8	27.9	27.9	24.758	0	16.543	526940000	26	0.318426	0.310416	0.906544	0.4715
O15127	O15127	Secretory carrier-associated membrane protein 2	SCAMP2	sp|O15127|SCAM2_HUMAN Secretory carrier-associated membrane protein 2 OS=Homo sapiens OX=9606 GN=SCAMP2 PE=1 SV=2	4	4	0.00324278	0.0382107	1.18977	0.171945	0.913563	0.000607255	1.30234	463160100	500440200	429429800	432699800	346140200	353050200	334530000	366220000	397039900	437179800	366560100	337809900		cellular process;establishment of localization;establishment of localization in cell;establishment of protein localization;Golgi vesicle transport;intracellular transport;post-Golgi vesicle-mediated transport;protein transport;transport;vesicle-mediated transport	binding;protein binding	cell part;cytoplasmic membrane-bounded vesicle;cytoplasmic part;cytoplasmic vesicle;endosomal part;endosome membrane;extracellular membrane-bounded organelle;extracellular organelle;extracellular region part;extracellular vesicular exosome;Golgi apparatus;Golgi apparatus part;Golgi membrane;integral to membrane;intracellular membrane-bounded organelle;intracellular organelle;intracellular organel…		15.8	15.8	15.8	36.648	0	157.13	4946800000	38	0.0974074	0.151248	0.556095	0.419111
Q14692	Q14692	Ribosome biogenesis protein BMS1 homolog	BMS1	sp|Q14692|BMS1_HUMAN Ribosome biogenesis protein BMS1 homolog OS=Homo sapiens OX=9606 GN=BMS1 PE=1 SV=1	40	40	0.0184642	0.396386	1.04267	0.0826991	0.907733	0.00064953	1.14865	1568099000	1656300000	1627900000	1669400000	1353201000	1440099000	1456100000	1428900000	1776599000	1529101000	1502201000	1463399000		cellular component assembly;cellular component assembly at cellular level;cellular component organization;cellular component organization at cellular level;cellular component organization or biogenesis;cellular component organization or biogenesis at cellular level;cellular macromolecular complex assembly;cellular macromolecular complex subunit organization;cellular process;macromolecular complex…	adenyl nucleotide binding;adenyl ribonucleotide binding;ATP binding;binding;nucleotide binding;purine nucleotide binding;purine ribonucleoside triphosphate binding;purine ribonucleotide binding;ribonucleotide binding	cell part;intracellular membrane-bounded organelle;intracellular non-membrane-bounded organelle;intracellular organelle;intracellular organelle part;intracellular part;membrane-bounded organelle;non-membrane-bounded organelle;nuclear part;nucleolus;nucleus;organelle;organelle part	Ribosome biogenesis in eukaryotes	37.3	37.3	37.3	145.81	0	242.3	19270000000	278	0.164879	0.587203	0.464262	0.3892
Q9NS18	Q9NS18	Glutaredoxin-2, mitochondrial	GLRX2	sp|Q9NS18|GLRX2_HUMAN Glutaredoxin-2, mitochondrial OS=Homo sapiens OX=9606 GN=GLRX2 PE=1 SV=1	4	4	0.000387188	0.00190697	1.21852	0.607911	0.979396	0.000746446	1.24416	58026970	56443020	57236020	52169020	46415990	47396020	43437980	42711000	45697980	49670030	43196020	45242980		amine metabolic process;apoptosis;biological regulation;carboxylic acid metabolic process;cell communication;cell death;cell differentiation;cell redox homeostasis;cellular amine metabolic process;cellular amino acid metabolic process;cellular developmental process;cellular homeostasis;cellular ketone metabolic process;cellular macromolecule metabolic process;cellular metabolic process;cellular m…	2 iron, 2 sulfur cluster binding;arsenate reductase (glutaredoxin) activity;arsenate reductase activity;binding;catalytic activity;cation binding;disulfide oxidoreductase activity;electron carrier activity;glutathione disulfide oxidoreductase activity;intramolecular oxidoreductase activity;intramolecular oxidoreductase activity, interconverting keto- and enol-groups;intramolecular oxidoreductase …	cell part;cytoplasmic part;intracellular membrane-bounded organelle;intracellular organelle;intracellular part;membrane-bounded organelle;mitochondrion;nucleus;organelle		28.7	28.7	28.7	18.051	0	5.1163	613310000	25	0.04336	0.0621067	0.837407	0.427636
Q03701	Q03701	CCAAT/enhancer-binding protein zeta	CEBPZ	sp|Q03701|CEBPZ_HUMAN CCAAT/enhancer-binding protein zeta OS=Homo sapiens OX=9606 GN=CEBPZ PE=1 SV=3	46	46	0.000160032	0.321571	0.968547	0.000693574	0.817969	0.000793129	1.18409	2642100000	2544999000	2749099000	2729301000	2131700000	2240401000	2286099000	2350701000	2916501000	2624502000	2801500000	2673602000		biological regulation;biosynthetic process;cellular biosynthetic process;cellular macromolecule biosynthetic process;cellular macromolecule metabolic process;cellular metabolic process;cellular nitrogen compound metabolic process;cellular process;macromolecule biosynthetic process;macromolecule metabolic process;metabolic process;nitrogen compound metabolic process;nucleic acid metabolic process;…	binding;core promoter proximal region DNA binding;core promoter proximal region sequence-specific DNA binding;DNA binding;nucleic acid binding;nucleic acid binding transcription factor activity;regulatory region DNA binding;regulatory region nucleic acid binding;RNA polymerase II core promoter proximal region sequence-specific DNA binding;RNA polymerase II core promoter proximal region sequence-s…	cell part;intracellular membrane-bounded organelle;intracellular organelle;intracellular part;membrane-bounded organelle;nucleus;organelle		45.6	45.6	45.6	120.97	0	323.31	32117000000	426	0.0336667	0.514612	0.169412	0.417667
Q9Y5X1	Q9Y5X1	Sorting nexin-9	SNX9	sp|Q9Y5X1|SNX9_HUMAN Sorting nexin-9 OS=Homo sapiens OX=9606 GN=SNX9 PE=1 SV=1	16	16	0.000162311	0.000228071	1.21045	0.390855	1.03089	0.000848537	1.17418	304440200	305719900	303580000	316660000	255590000	252259900	259799900	281009900	253950100	253650100	268639900	240849900		biological regulation;cell cycle cytokinesis;cell cycle phase;cell cycle process;cellular component assembly;cellular component assembly at cellular level;cellular component organization;cellular component organization at cellular level;cellular component organization or biogenesis;cellular component organization or biogenesis at cellular level;cellular macromolecular complex assembly;cellular ma…	1-phosphatidylinositol binding;binding;enzyme binding;identical protein binding;lipid binding;phosphatidylinositol binding;phospholipid binding;protein binding;protein dimerization activity;protein homodimerization activity;ubiquitin protein ligase binding	cell part;cell projection;clathrin-coated vesicle;coated vesicle;cytoplasm;cytoplasmic membrane-bounded vesicle;cytoplasmic part;cytoplasmic vesicle;cytoplasmic vesicle membrane;cytoplasmic vesicle part;endosome;extracellular membrane-bounded organelle;extracellular organelle;extracellular region part;extracellular vesicular exosome;extrinsic to internal side of plasma membrane;extrinsic to membr…		37.8	37.8	37.8	66.591	0	195.57	3403000000	111	0.0323077	0.0457333	0.722208	0.399385
Q96GA7	Q96GA7	Serine dehydratase-like	SDSL	sp|Q96GA7|SDSL_HUMAN Serine dehydratase-like OS=Homo sapiens OX=9606 GN=SDSL PE=1 SV=1	2	2	0.00181151	0.380214	1.08326	0.0050934	1.46463	0.00103433	0.739612	12456000	12588010	11214010	12850000	17525010	14727000	17487010	16729990	9200506	12937990	10902000	12644000		amine metabolic process;carboxylic acid metabolic process;cellular amine metabolic process;cellular amino acid metabolic process;cellular ketone metabolic process;cellular metabolic process;cellular nitrogen compound metabolic process;cellular process;metabolic process;nitrogen compound metabolic process;organic acid metabolic process;oxoacid metabolic process;primary metabolic process;small mole…	ammonia-lyase activity;binding;carbon-nitrogen lyase activity;catalytic activity;cofactor binding;L-serine ammonia-lyase activity;L-threonine ammonia-lyase activity;lyase activity;pyridoxal phosphate binding;vitamin B6 binding;vitamin binding	cell part;cytoplasmic part;extracellular membrane-bounded organelle;extracellular organelle;extracellular region part;extracellular vesicular exosome;intracellular membrane-bounded organelle;intracellular organelle;intracellular part;membrane-bounded organelle;membrane-bounded vesicle;mitochondrion;organelle;vesicle		13.1	13.1	13.1	34.674	0	10.022	161410000	5	0.0773889	0.573003	0.25982	0.400267
O00571;O15523;Q9NQI0	O00571;O15523	ATP-dependent RNA helicase DDX3X;ATP-dependent RNA helicase DDX3Y	DDX3X;DDX3Y	sp|O00571|DDX3X_HUMAN ATP-dependent RNA helicase DDX3X OS=Homo sapiens OX=9606 GN=DDX3X PE=1 SV=3;sp|O15523|DDX3Y_HUMAN ATP-dependent RNA helicase DDX3Y OS=Homo sapiens OX=9606 GN=DDX3Y PE=1 SV=2	44	43	0.00249656	0.0146296	1.11558	0.662792	0.988139	0.00104241	1.12897	8561590000	8922294000	8572804000	9306608000	7933798000	7818406000	7725398000	7828894000	7934302000	8330904000	8061608000	7384596000		ATP catabolic process;ATP metabolic process;biological regulation;biosynthetic process;catabolic process;cell cycle phase;cell cycle process;cell motility;cellular biosynthetic process;cellular catabolic process;cellular component assembly;cellular component assembly at cellular level;cellular component movement;cellular component organization;cellular component organization at cellular level;cel…	adenyl nucleotide binding;adenyl ribonucleotide binding;ATP binding;ATPase activity;ATPase activity, coupled;ATP-dependent DNA helicase activity;ATP-dependent helicase activity;ATP-dependent RNA helicase activity;binding;catalytic activity;DNA binding;DNA helicase activity;DNA-dependent ATPase activity;eukaryotic initiation factor 4E binding;helicase activity;hydrolase activity;hydrolase activity…	cell part;chromatoid body;cytoplasm;cytoplasmic part;extracellular membrane-bounded organelle;extracellular organelle;extracellular region part;extracellular vesicular exosome;intracellular membrane-bounded organelle;intracellular non-membrane-bounded organelle;intracellular organelle;intracellular organelle part;intracellular part;macromolecular complex;membrane;membrane-bounded organelle;membra…	RIG-I-like receptor signaling pathway	67.1	65.4	65.4	73.243	0	323.31	102670000000	542	0.083871	0.104955	0.860555	0.37525
Q9Y606	Q9Y606	tRNA pseudouridine synthase A, mitochondrial	PUS1	sp|Q9Y606|TRUA_HUMAN tRNA pseudouridine synthase A OS=Homo sapiens OX=9606 GN=PUS1 PE=1 SV=3	18	18	0.00805469	0.228522	1.05418	0.0139855	1.14839	0.00104856	0.917962	626270100	647490000	641120200	648699900	688880400	709279600	715240300	679619800	653339800	559280300	579850200	644519600		biological regulation;cellular macromolecule metabolic process;cellular metabolic process;cellular nitrogen compound metabolic process;cellular process;macromolecule metabolic process;macromolecule modification;metabolic process;ncRNA metabolic process;ncRNA processing;nitrogen compound metabolic process;nucleic acid metabolic process;nucleobase-containing compound metabolic process;positive regu…	binding;carbon-oxygen lyase activity;catalytic activity;DNA binding;hydro-lyase activity;intramolecular transferase activity;isomerase activity;ligand-dependent nuclear receptor transcription coactivator activity;lyase activity;nucleic acid binding;protein binding transcription factor activity;pseudouridine synthase activity;pseudouridylate synthase activity;transcription coactivator activity;tra…	cell part;cytoplasmic part;intracellular membrane-bounded organelle;intracellular non-membrane-bounded organelle;intracellular organelle;intracellular organelle part;intracellular part;macromolecular complex;membrane-bounded organelle;mitochondrion;non-membrane-bounded organelle;nuclear part;nucleolus;nucleoplasm part;organelle;organelle part;protein complex;transcription factor complex		52	52	52	47.47	0	63.764	7989700000	112	0.127105	0.414467	0.294139	0.353176
Q5T0D9	Q5T0D9	Tumor protein p63-regulated gene 1-like protein	TPRG1L	sp|Q5T0D9|TPRGL_HUMAN Tumor protein p63-regulated gene 1-like protein OS=Homo sapiens OX=9606 GN=TPRG1L PE=1 SV=1	3	3	0.000282509	0.00717781	0.767533	0.0129752	1.2849	0.00106147	0.597349	34456000	36132990	27622990	31973010	58213000	52292980	61727000	45959000	39364980	42855010	41242990	45537980				cell junction;cell part;clathrin-coated vesicle;coated vesicle;cytoplasmic membrane-bounded vesicle;cytoplasmic part;cytoplasmic vesicle;extracellular membrane-bounded organelle;extracellular organelle;extracellular region part;extracellular vesicular exosome;intracellular membrane-bounded organelle;intracellular organelle;intracellular part;membrane-bounded organelle;membrane-bounded vesicle;org…		21	21	21	30.211	0	23.072	495850000	7	0.0442353	0.0767411	0.30602	0.337556
Q9BRA2	Q9BRA2	Thioredoxin domain-containing protein 17	TXNDC17	sp|Q9BRA2|TXD17_HUMAN Thioredoxin domain-containing protein 17 OS=Homo sapiens OX=9606 GN=TXNDC17 PE=1 SV=1	7	7	0.000103964	0.233451	1.04867	0.00022422	1.28642	0.00120562	0.815183	597309700	618979600	557369900	551890300	679329700	696830300	722509800	753010300	529289800	537250000	566170000	584119700		biological regulation;cell surface receptor linked signaling pathway;cellular process;cellular response to chemical stimulus;cellular response to cytokine stimulus;cellular response to organic substance;cellular response to stimulus;cellular response to tumor necrosis factor;cytokine-mediated signaling pathway;metabolic process;oxidation-reduction process;regulation of biological process;regulati…	antioxidant activity;binding;catalytic activity;electron carrier activity;oxidoreductase activity;oxidoreductase activity, acting on a sulfur group of donors;oxidoreductase activity, acting on a sulfur group of donors, NAD or NADP as acceptor;oxidoreductase activity, acting on NADH or NADPH;oxidoreductase activity, acting on peroxide as acceptor;peroxidase activity;protein binding;protein-disulfi…	cell part;cytoplasmic part;cytosol;extracellular membrane-bounded organelle;extracellular organelle;extracellular region part;extracellular vesicular exosome;intracellular part;membrane-bounded organelle;membrane-bounded vesicle;organelle;vesicle		75.6	75.6	75.6	13.941	0	15.391	7614200000	61	0.0335	0.418853	0.150667	0.385474
O00400	O00400	Acetyl-coenzyme A transporter 1	SLC33A1	sp|O00400|ACATN_HUMAN Acetyl-coenzyme A transporter 1 OS=Homo sapiens OX=9606 GN=SLC33A1 PE=1 SV=1	7	7	0.0500988	0.0622136	1.30448	0.780836	1.03527	0.0015061	1.26004	98694020	108000000	100950000	97172980	86077040	73076000	82707980	79729980	102919900	83614020	61600960	68115980		acetyl-CoA transport;cell death;cellular process;coenzyme transport;cofactor transport;death;establishment of localization;transmembrane transport;transport	acetyl-CoA transporter activity;coenzyme transporter activity;cofactor transporter activity;transporter activity	cell part;cytoplasmic part;endoplasmic reticulum membrane;endoplasmic reticulum part;Golgi apparatus part;Golgi membrane;integral to membrane;integral to plasma membrane;intracellular organelle part;intracellular part;intrinsic to membrane;intrinsic to plasma membrane;membrane;membrane part;organelle membrane;organelle part;plasma membrane part	Glycosphingolipid biosynthesis - ganglio series	14.2	14.2	14.2	60.908	0	13.526	1083900000	32	0.254557	0.190603	0.910405	0.4308
O43660	O43660	Pleiotropic regulator 1	PLRG1	sp|O43660|PLRG1_HUMAN Pleiotropic regulator 1 OS=Homo sapiens OX=9606 GN=PLRG1 PE=1 SV=1	25	24	0.00436746	0.684324	0.981826	0.0124294	0.843055	0.00170737	1.1646	3019601000	2878402000	2932798000	2856501000	2331899000	2592002000	2604598000	2514301000	3126899000	3137600000	3030199000	2635702000		biological regulation;cellular macromolecule metabolic process;cellular metabolic process;cellular nitrogen compound metabolic process;cellular process;cellular response to stimulus;macromolecule metabolic process;metabolic process;mRNA metabolic process;mRNA processing;nitrogen compound metabolic process;nuclear mRNA splicing, via spliceosome;nucleic acid metabolic process;nucleobase-containing …	binding;molecular transducer activity;protein binding;protein binding transcription factor activity;signal transducer activity;transcription cofactor activity;transcription corepressor activity;transcription factor binding transcription factor activity	catalytic step 2 spliceosome;cell part;intracellular membrane-bounded organelle;intracellular organelle;intracellular organelle part;intracellular part;macromolecular complex;membrane-bounded organelle;nuclear body;nuclear part;nuclear speck;nucleoplasm part;nucleus;organelle;organelle part;ribonucleoprotein complex;spliceosomal complex	Spliceosome	65	65	63.8	57.193	0	268.07	35139000000	325	0.110382	0.81721	0.308166	0.417913
Q5JTH9	Q5JTH9	RRP12-like protein	RRP12	sp|Q5JTH9|RRP12_HUMAN RRP12-like protein OS=Homo sapiens OX=9606 GN=RRP12 PE=1 SV=2	48	47	0.00036792	0.717413	1.00921	0.00196868	0.852029	0.00172369	1.18448	2053099000	2172200000	2226599000	2198701000	1809901000	1705799000	1862501000	1928999000	2245299000	2096999000	2132700000	2096001000				cell part;integral to membrane;intracellular non-membrane-bounded organelle;intracellular organelle;intracellular organelle part;intracellular part;intrinsic to membrane;membrane;membrane part;non-membrane-bounded organelle;nuclear membrane;nuclear part;nucleolus;organelle;organelle membrane;organelle part		44	44	43.5	143.7	0	323.31	25791000000	430	0.0463636	0.840486	0.214	0.4005
Q6ZSR9	Q6ZSR9	Uncharacterized protein FLJ45252		sp|Q6ZSR9|YJ005_HUMAN Uncharacterized protein FLJ45252 OS=Homo sapiens OX=9606 PE=2 SV=2	4	4	0.0143396	0.0255414	0.788837	0.90586	1.01113	0.0018613	0.78015	20696990	20883010	21366010	22373990	28324000	25092010	25839000	30373020	34115000	25154990	24271000	25618990						17.5	17.5	17.5	37.976	0	8.0715	319550000	14	0.154263	0.133747	0.969214	0.399077
Q6P5R6	Q6P5R6	60S ribosomal protein L22-like 1	RPL22L1	sp|Q6P5R6|RL22L_HUMAN 60S ribosomal protein L22-like 1 OS=Homo sapiens OX=9606 GN=RPL22L1 PE=1 SV=2	2	2	0.295588	0.245395	1.27418	0.851809	1.03772	0.00203223	1.22787	31943980	33053990	35093980	34690990	25942990	26897010	30177010	26857000	29854990	30883990	34767990	15213000		biosynthetic process;cellular biosynthetic process;cellular macromolecule biosynthetic process;cellular macromolecule metabolic process;cellular metabolic process;cellular process;cellular protein metabolic process;macromolecule biosynthetic process;macromolecule metabolic process;metabolic process;primary metabolic process;protein metabolic process;translation	structural constituent of ribosome;structural molecule activity	cell part;cytoplasmic part;intracellular non-membrane-bounded organelle;intracellular organelle;intracellular part;macromolecular complex;non-membrane-bounded organelle;organelle;ribonucleoprotein complex;ribosome	Ribosome	19.7	19.7	19.7	14.606	0	5.5731	365500000	22	0.585582	0.431218	0.94448	0.425333
O43504	O43504	Ragulator complex protein LAMTOR5	LAMTOR5	sp|O43504|LTOR5_HUMAN Ragulator complex protein LAMTOR5 OS=Homo sapiens OX=9606 GN=LAMTOR5 PE=1 SV=1	5	5	0.0297475	0.531696	1.07313	0.040044	1.33177	0.00206445	0.805793	670889900	739930400	688590000	724890300	930639900	881340400	792399700	904299800	850770100	633530200	513419900	675179600		biological regulation;cellular component organization;cellular component organization or biogenesis;cellular process;cellular response to acid;cellular response to amine stimulus;cellular response to amino acid stimulus;cellular response to chemical stimulus;cellular response to endogenous stimulus;cellular response to organic nitrogen;cellular response to organic substance;cellular response to s…	binding;protein binding	cell part;cytoplasmic part;cytosol;endosomal part;intracellular membrane-bounded organelle;intracellular organelle;intracellular organelle part;intracellular part;lysosome;lytic vacuole;macromolecular complex;membrane part;membrane-bounded organelle;organelle;organelle part;protein complex;Ragulator complex;vacuole		96.7	96.7	96.7	9.6138	0	242.25	9199200000	80	0.212652	0.69874	0.388546	0.416857
P35080	P35080	Profilin-2	PFN2	sp|P35080|PROF2_HUMAN Profilin-2 OS=Homo sapiens OX=9606 GN=PFN2 PE=1 SV=3	5	5	0.000511475	0.923471	1.00345	0.00188716	1.23586	0.00223205	0.811944	253250000	249860100	227479900	250199900	314520000	300199900	318190100	275820100	240530100	234320100	261450000	241059900		actin cytoskeleton organization;actin filament-based process;biological regulation;cellular component organization;cellular component organization at cellular level;cellular component organization or biogenesis;cellular component organization or biogenesis at cellular level;cellular process;cytoskeleton organization;negative regulation of actin filament polymerization;negative regulation of biolo…	actin binding;actin monomer binding;adenyl nucleotide binding;adenyl-nucleotide exchange factor activity;ATPase regulator activity;binding;cytoskeletal protein binding;enzyme regulator activity;lipid binding;nucleoside-triphosphatase regulator activity;nucleotide binding;phosphatidylinositol binding;phosphatidylinositol-4,5-bisphosphate binding;phospholipid binding;protein binding;purine nucleoti…	axon part;cell part;cell projection part;cytoplasm;cytoskeleton;extracellular membrane-bounded organelle;extracellular organelle;extracellular region part;extracellular vesicular exosome;intracellular non-membrane-bounded organelle;intracellular organelle;intracellular part;membrane-bounded organelle;membrane-bounded vesicle;non-membrane-bounded organelle;organelle;synapse part;terminal button;ve…	Regulation of actin cytoskeleton;Shigellosis	36.4	36.4	36.4	15.046	0	15.175	3250800000	29	0.0531034	0.965126	0.218842	0.429655
Q8WUH1	Q8WUH1	Protein Churchill	CHURC1	sp|Q8WUH1|CHUR_HUMAN Protein Churchill OS=Homo sapiens OX=9606 GN=CHURC1 PE=1 SV=2	2	2	0.254071	0.695351	1.05446	0.338318	0.875855	0.00231604	1.20392	26153990	26260010	27784000	29676010	22502000	22901010	24092990	21711010	37779010	22349990	24132010	22479990		biological regulation;biosynthetic process;cellular biosynthetic process;cellular macromolecule biosynthetic process;cellular macromolecule metabolic process;cellular metabolic process;cellular nitrogen compound metabolic process;cellular process;developmental process;macromolecule biosynthetic process;macromolecule metabolic process;metabolic process;multicellular organismal development;multicel…	binding;cation binding;ion binding;metal ion binding;transition metal ion binding;zinc ion binding			22.3	22.3	22.3	16.111	0	4.4736	313340000	6	0.554485	0.826386	0.686531	0.417467
Q9BW72	Q9BW72	HIG1 domain family member 2A, mitochondrial	HIGD2A	sp|Q9BW72|HIG2A_HUMAN HIG1 domain family member 2A, mitochondrial OS=Homo sapiens OX=9606 GN=HIGD2A PE=1 SV=1	3	3	0.000212262	0.120162	1.43812	0.000503078	4.04303	0.00256124	0.355704	226130000	367229900	200619900	324389800	895480400	725959700	1018500000	509859900	157900000	283030000	155299900	182040000		biological regulation;metabolic process;negative regulation of apoptosis;negative regulation of biological process;negative regulation of cell death;negative regulation of cellular process;negative regulation of programmed cell death;oxidation-reduction process;regulation of apoptosis;regulation of biological process;regulation of cell death;regulation of cellular process;regulation of programmed…		cell part;cytoplasmic part;integral to membrane;intracellular organelle part;intracellular part;intrinsic to membrane;membrane;membrane part;mitochondrial inner membrane;mitochondrial membrane;mitochondrial part;organelle inner membrane;organelle membrane;organelle part;respiratory chain		70.8	70.8	70.8	11.528	0	35.012	5097700000	11	0.0370667	0.276927	0.201455	0.461935
O75616	O75616	GTPase Era, mitochondrial	ERAL1	sp|O75616|ERAL1_HUMAN GTPase Era, mitochondrial OS=Homo sapiens OX=9606 GN=ERAL1 PE=1 SV=2	16	16	0.0022046	0.00614293	1.15863	0.506365	1.02224	0.00284603	1.13342	930790000	938959700	852049900	912110400	800410200	772280400	808489800	823550000	811680300	832180000	745509700	748480300		cellular component assembly;cellular component assembly at cellular level;cellular component organization;cellular component organization at cellular level;cellular component organization or biogenesis;cellular component organization or biogenesis at cellular level;cellular macromolecular complex assembly;cellular macromolecular complex subunit organization;cellular process;macromolecular complex…	binding;GTP binding;guanyl nucleotide binding;guanyl ribonucleotide binding;nucleic acid binding;nucleotide binding;purine nucleotide binding;purine ribonucleoside triphosphate binding;purine ribonucleotide binding;ribonucleoprotein binding;ribonucleotide binding;ribosomal small subunit binding;RNA binding;rRNA binding	actin cytoskeleton;cell part;cytoplasm;cytoplasmic part;cytoskeleton;intermediate filament cytoskeleton;intracellular membrane-bounded organelle;intracellular non-membrane-bounded organelle;intracellular organelle;intracellular organelle lumen;intracellular organelle part;intracellular part;membrane;membrane-bounded organelle;membrane-enclosed lumen;mitochondrial inner membrane;mitochondrial matr…		59.3	59.3	59.3	48.349	0	111.08	10303000000	152	0.0787586	0.0720549	0.786075	0.504875
Q03188	Q03188	Centromere protein C	CENPC	sp|Q03188|CENPC_HUMAN Centromere protein C OS=Homo sapiens OX=9606 GN=CENPC PE=1 SV=2	13	13	0.000264163	0.0685618	0.925867	0.000530013	0.803933	0.00289839	1.15167	141090000	129050100	131970100	127670100	109620000	117590000	113540000	119150000	152070000	146760000	137379900	136160000		cell cycle;cell cycle phase;cell cycle process;cellular component assembly;cellular component assembly at cellular level;cellular component organization;cellular component organization at cellular level;cellular component organization or biogenesis;cellular component organization or biogenesis at cellular level;cellular macromolecular complex assembly;cellular macromolecular complex subunit organ…	binding;centromeric DNA binding;DNA binding;nucleic acid binding;sequence-specific DNA binding	cell part;centromeric heterochromatin;chromatin;chromosomal part;chromosome, centromeric region;condensed chromosome kinetochore;condensed chromosome, centromeric region;condensed nuclear chromosome, centromeric region;cytoplasm;cytoplasmic part;cytosol;heterochromatin;intracellular membrane-bounded organelle;intracellular non-membrane-bounded organelle;intracellular organelle;intracellular organ…		17.3	17.3	17.3	106.83	0	25.608	1653900000	63	0.04425	0.201673	0.174769	0.504606
Q14690	Q14690	Protein RRP5 homolog	PDCD11	sp|Q14690|RRP5_HUMAN Protein RRP5 homolog OS=Homo sapiens OX=9606 GN=PDCD11 PE=1 SV=3	81	81	0.00141723	0.957679	0.997873	0.00502711	0.818717	0.00302836	1.21883	4281401000	4228898000	4565698000	4631895000	3284902000	3714998000	3693401000	3849500000	4513902000	4610402000	4589797000	4042898000		cellular macromolecule metabolic process;cellular metabolic process;cellular nitrogen compound metabolic process;cellular process;macromolecule metabolic process;metabolic process;mRNA metabolic process;mRNA processing;ncRNA metabolic process;ncRNA processing;nitrogen compound metabolic process;nucleic acid metabolic process;nucleobase-containing compound metabolic process;primary metabolic proce…	binding;protein binding;transcription factor binding	cell part;cytoplasmic part;cytosol;intracellular membrane-bounded organelle;intracellular non-membrane-bounded organelle;intracellular organelle;intracellular organelle part;intracellular part;membrane-bounded organelle;non-membrane-bounded organelle;nuclear part;nucleolus;nucleus;organelle;organelle part		50.3	50.3	50.3	208.7	0	323.31	52503000000	757	0.0726102	0.979417	0.259409	0.518
Q9NP79	Q9NP79	Vacuolar protein sorting-associated protein VTA1 homolog	VTA1	sp|Q9NP79|VTA1_HUMAN Vacuolar protein sorting-associated protein VTA1 homolog OS=Homo sapiens OX=9606 GN=VTA1 PE=1 SV=1	9	9	0.0343914	0.174287	0.924738	0.248947	1.0723	0.00333273	0.862386	779459600	720430500	767630500	755899900	864490600	946800500	840820500	855999500	743880300	922240100	772389600	840900500		cellular component organization;cellular component organization or biogenesis;cellular process;endosome transport;establishment of localization;establishment of localization in cell;establishment of protein localization;intracellular transport;membrane organization;protein transport;reproductive process;transport;vesicle-mediated transport;viral infectious cycle;viral reproduction;viral reproduct…	binding;protein binding	cell part;cytoplasmic part;cytosol;endosomal part;endosome membrane;extracellular membrane-bounded organelle;extracellular organelle;extracellular region part;extracellular vesicular exosome;intracellular organelle part;intracellular part;membrane;membrane-bounded organelle;membrane-bounded vesicle;organelle;organelle membrane;organelle part;vesicle	Endocytosis	36.8	36.8	36.8	33.879	0	62.195	10091000000	109	0.226023	0.350621	0.623993	0.564571
Q04446	Q04446	1,4-alpha-glucan-branching enzyme	GBE1	sp|Q04446|GLGB_HUMAN 1,4-alpha-glucan-branching enzyme OS=Homo sapiens OX=9606 GN=GBE1 PE=1 SV=3	5	5	0.0080826	0.124331	0.808865	0.0136013	0.654353	0.00346796	1.23613	52114980	48759010	54565030	51224970	39778020	40901010	46889990	39875010	46110000	69953020	79550990	64663970		alcohol metabolic process;biosynthetic process;carbohydrate biosynthetic process;carbohydrate metabolic process;cellular biosynthetic process;cellular carbohydrate biosynthetic process;cellular carbohydrate metabolic process;cellular glucan metabolic process;cellular macromolecule biosynthetic process;cellular macromolecule metabolic process;cellular metabolic process;cellular polysaccharide bios…	1,4-alpha-glucan branching enzyme activity;binding;catalytic activity;cation binding;hydrolase activity;hydrolase activity, acting on glycosyl bonds;hydrolase activity, hydrolyzing O-glycosyl compounds;ion binding;transferase activity;transferase activity, transferring glycosyl groups;transferase activity, transferring hexosyl groups	cell part;cytoplasmic part;cytosol;extracellular membrane-bounded organelle;extracellular organelle;extracellular region part;extracellular vesicular exosome;intracellular part;membrane-bounded organelle;membrane-bounded vesicle;organelle;vesicle	Starch and sucrose metabolism	11	11	11	80.473	0	5.6426	671590000	20	0.127164	0.283359	0.29591	0.571556
P15311	P15311	Ezrin	EZR	sp|P15311|EZRI_HUMAN Ezrin OS=Homo sapiens OX=9606 GN=EZR PE=1 SV=4	42	29	0.00453462	0.0112603	0.865161	0.868453	1.00677	0.00367189	0.859341	2443901000	2617599000	2329098000	2493799000	2805199000	2940400000	2735699000	3019501000	2815000000	2772301000	3132999000	2712498000		actin cytoskeleton organization;actin filament bundle assembly;actin filament organization;actin filament-based process;anatomical structure development;axon guidance;biological adhesion;biological regulation;cell adhesion;cell development;cell projection assembly;cell projection organization;cell-cell adhesion;cellular component assembly;cellular component assembly at cellular level;cellular com…	actin binding;actin filament binding;binding;cell adhesion molecule binding;cytoskeletal protein binding;protein binding	actin cytoskeleton;actin filament;apical part of cell;apical plasma membrane;basolateral plasma membrane;cell body;cell cortex part;cell part;cell pole;cell projection;cell projection membrane;cell projection part;cell tip;cortical cytoskeleton;cytoplasmic part;cytoskeletal part;cytoskeleton;cytosol;extracellular membrane-bounded organelle;extracellular organelle;extracellular region part;extrace…	Gastric acid secretion;Leukocyte transendothelial migration;Pathogenic Escherichia coli infection;Regulation of actin cytoskeleton	63.3	63.3	48	69.412	0	195.18	33939000000	195	0.110912	0.0928363	0.952593	0.586703
Q9NVP1	Q9NVP1	ATP-dependent RNA helicase DDX18	DDX18	sp|Q9NVP1|DDX18_HUMAN ATP-dependent RNA helicase DDX18 OS=Homo sapiens OX=9606 GN=DDX18 PE=1 SV=2	34	34	0.0027207	0.501838	1.01893	0.013007	0.88709	0.00367401	1.14862	5290701000	5444296000	5176798000	5093701000	4280201000	4597401000	4553701000	4869703000	5374895000	5322003000	5005500000	4921299000		ATP catabolic process;ATP metabolic process;catabolic process;cellular catabolic process;cellular metabolic process;cellular nitrogen compound catabolic process;cellular nitrogen compound metabolic process;cellular process;heterocycle catabolic process;heterocycle metabolic process;metabolic process;nitrogen compound metabolic process;nucleobase-containing compound catabolic process;nucleobase-co…	adenyl nucleotide binding;adenyl ribonucleotide binding;ATP binding;ATPase activity;ATPase activity, coupled;ATP-dependent helicase activity;ATP-dependent RNA helicase activity;binding;catalytic activity;helicase activity;hydrolase activity;hydrolase activity, acting on acid anhydrides;hydrolase activity, acting on acid anhydrides, in phosphorus-containing anhydrides;nucleoside-triphosphatase act…	cell part;intracellular non-membrane-bounded organelle;intracellular organelle;intracellular organelle part;intracellular part;membrane;non-membrane-bounded organelle;nuclear part;nucleolus;organelle;organelle part		62.8	62.8	62.8	75.406	0	323.31	62477000000	401	0.0870204	0.673929	0.305815	0.571263
O43678;A6NJG2	O43678	NADH dehydrogenase [ubiquinone] 1 alpha subcomplex subunit 2	NDUFA2	sp|O43678|NDUA2_HUMAN NADH dehydrogenase [ubiquinone] 1 alpha subcomplex subunit 2 OS=Homo sapiens OX=9606 GN=NDUFA2 PE=1 SV=3	8	8	0.00158552	0.0353505	1.26963	0.00422206	1.49929	0.00390378	0.84682	672560400	626400200	630109600	606839900	738959600	768670400	693260400	795520400	511719700	608160300	400720200	497129900		cellular metabolic process;cellular process;electron transport chain;generation of precursor metabolites and energy;metabolic process;mitochondrial electron transport, NADH to ubiquinone;oxidation-reduction process;respiratory electron transport chain;small molecule metabolic process	catalytic activity;NADH dehydrogenase (quinone) activity;NADH dehydrogenase (ubiquinone) activity;NADH dehydrogenase activity;oxidoreductase activity;oxidoreductase activity, acting on NADH or NADPH;oxidoreductase activity, acting on NADH or NADPH, quinone or similar compound as acceptor	cell part;cytoplasmic part;intracellular organelle part;intracellular part;macromolecular complex;membrane;membrane part;mitochondrial inner membrane;mitochondrial membrane;mitochondrial membrane part;mitochondrial part;mitochondrial respiratory chain complex I;NADH dehydrogenase complex;organelle inner membrane;organelle membrane;organelle part;protein complex;respiratory chain complex I	Alzheimer's disease;Huntington's disease;Oxidative phosphorylation;Parkinson's disease	65.7	65.7	65.7	10.921	0	64.523	7678900000	61	0.07575	0.148151	0.261167	0.5929
Q9H871	Q9H871	Protein RMD5 homolog A	RMND5A	sp|Q9H871|RMD5A_HUMAN E3 ubiquitin-protein transferase RMND5A OS=Homo sapiens OX=9606 GN=RMND5A PE=1 SV=1	3	3	0.0634975	0.103356	0.712536	0.851978	1.03368	0.00403547	0.689321	15798000	15110010	15809990	11935000	21631990	22448990	18365990	22367990	26087000	27279990	17911010	13709000						9.2	9.2	9.2	43.992	0	12.059	232430000	14	0.289513	0.255643	0.944486	0.592976
Q15121	Q15121	Astrocytic phosphoprotein PEA-15	PEA15	sp|Q15121|PEA15_HUMAN Astrocytic phosphoprotein PEA-15 OS=Homo sapiens OX=9606 GN=PEA15 PE=1 SV=2	7	7	0.000399535	0.547153	1.06506	0.00182497	2.69383	0.0041697	0.395368	84081050	81810990	122070100	103110100	335939800	188129900	333860200	167929900	87145020	85029000	93577980	97038950		apoptosis;biological regulation;carbohydrate transport;cell death;cellular process;death;establishment of localization;negative regulation of biological process;negative regulation of glucose import;negative regulation of glucose transport;negative regulation of transport;organic substance transport;programmed cell death;regulation of biological process;regulation of glucose import;regulation of …	binding;protein binding	cell part;cytoplasm;cytoskeletal part;intracellular organelle part;intracellular part;macromolecular complex;microtubule associated complex;organelle part;protein complex		70.8	70.8	70.8	15.04	0	21.538	1751000000	31	0.0433846	0.712475	0.226111	0.592857
Q9BVI4	Q9BVI4	Nucleolar complex protein 4 homolog	NOC4L	sp|Q9BVI4|NOC4L_HUMAN Nucleolar complex protein 4 homolog OS=Homo sapiens OX=9606 GN=NOC4L PE=1 SV=1	21	21	0.00946068	0.0688287	1.08239	0.120569	0.910411	0.0044656	1.1889	1373599000	1331199000	1349901000	1374201000	1226800000	1120800000	1195500000	1032800000	1345000000	1167600000	1195400000	1316400000		cellular macromolecule metabolic process;cellular metabolic process;cellular nitrogen compound metabolic process;cellular process;macromolecule metabolic process;metabolic process;ncRNA metabolic process;ncRNA processing;nitrogen compound metabolic process;nucleic acid metabolic process;nucleobase-containing compound metabolic process;primary metabolic process;RNA metabolic process;RNA processing…	binding;protein binding	cell part;integral to membrane;intracellular membrane-bounded organelle;intracellular non-membrane-bounded organelle;intracellular organelle;intracellular organelle part;intracellular part;intrinsic to membrane;membrane;membrane part;membrane-bounded organelle;non-membrane-bounded organelle;nuclear membrane;nuclear part;nucleolus;nucleus;organelle;organelle membrane;organelle part		49.6	49.6	49.6	58.467	0	179.92	15684000000	242	0.133763	0.202281	0.510032	0.615349
Q5T2T1	Q5T2T1	MAGUK p55 subfamily member 7	MPP7	sp|Q5T2T1|MPP7_HUMAN MAGUK p55 subfamily member 7 OS=Homo sapiens OX=9606 GN=MPP7 PE=1 SV=1	19	19	0.00217087	0.364157	1.01059	0.0111352	0.946832	0.00450372	1.06733	351450000	341109900	351880100	349380100	315679800	330339800	335190000	324900200	344100200	348209800	337430000	349499800		biological regulation;cell junction assembly;cell junction organization;cell-cell junction assembly;cell-cell junction organization;cellular component assembly;cellular component assembly at cellular level;cellular component organization;cellular component organization at cellular level;cellular component organization or biogenesis;cellular component organization or biogenesis at cellular level;c…	binding;binding, bridging;protein binding;protein complex scaffold;protein dimerization activity;protein domain specific binding;protein heterodimerization activity;signaling adaptor activity;structural molecule activity	adherens junction;anchoring junction;cell junction;cell part;cell-cell junction;cytoplasmic part;intracellular membrane-bounded organelle;intracellular organelle;intracellular part;macromolecular complex;membrane part;membrane-bounded organelle;mitochondrion;MPP7-DLG1-LIN7 complex;occluding junction;organelle;plasma membrane part;protein complex;tight junction		45.5	45.5	45.5	65.523	0	63.419	4240400000	137	0.0792471	0.556509	0.304713	0.604455
Q9P0U1	Q9P0U1	Mitochondrial import receptor subunit TOM7 homolog	TOMM7	sp|Q9P0U1|TOM7_HUMAN Mitochondrial import receptor subunit TOM7 homolog OS=Homo sapiens OX=9606 GN=TOMM7 PE=1 SV=1	3	3	0.00083729	0.01442	1.72627	0.00317274	2.16272	0.00466924	0.798193	881260000	920669800	812740200	811409900	1102700000	1117400000	1127900000	948489300	490720100	644709600	319279800	596480300		cellular macromolecule metabolic process;cellular metabolic process;cellular process;cellular protein metabolic process;establishment of localization;establishment of localization in cell;establishment of protein localization;establishment of protein localization in mitochondrion;establishment of protein localization to organelle;intracellular protein transmembrane transport;intracellular protein…	binding;macromolecule transmembrane transporter activity;protein binding;protein transmembrane transporter activity;protein transporter activity;substrate-specific transmembrane transporter activity;substrate-specific transporter activity;transmembrane transporter activity;transporter activity	cell part;cytoplasmic part;integral to membrane;intracellular membrane-bounded organelle;intracellular organelle;intracellular organelle part;intracellular part;intrinsic to membrane;macromolecular complex;membrane part;membrane-bounded organelle;mitochondrial membrane part;mitochondrial outer membrane translocase complex;mitochondrial part;mitochondrion;organelle;organelle part;protein complex		67.3	67.3	67.3	6.2484	0	5.9585	9739300000	15	0.0583415	0.104703	0.254545	0.613867
Q9H3Q1	Q9H3Q1	Cdc42 effector protein 4	CDC42EP4	sp|Q9H3Q1|BORG4_HUMAN Cdc42 effector protein 4 OS=Homo sapiens OX=9606 GN=CDC42EP4 PE=1 SV=1	3	3	0.0283128	0.468566	0.922632	0.0860356	1.2554	0.00486691	0.734932	30262990	27851000	31055010	34200980	35762020	42403020	43115970	46932970	34722000	32659010	26211000	41563970		biological regulation;cellular process;cellular response to stimulus;intracellular signal transduction;positive regulation of biological process;positive regulation of cell projection organization;positive regulation of cellular component organization;positive regulation of cellular process;positive regulation of pseudopodium assembly;Ras protein signal transduction;regulation of anatomical struc…	binding;enzyme binding;GTPase binding;GTP-Rho binding;protein binding;Ras GTPase binding;Rho GTPase binding;small GTPase binding	actin cytoskeleton;cell part;cytoplasm;cytoskeleton;endomembrane system;intracellular non-membrane-bounded organelle;intracellular organelle;intracellular part;membrane;microtubule cytoskeleton;non-membrane-bounded organelle;organelle;plasma membrane		20.8	20.8	20.8	37.979	0	9.2019	422810000	8	0.208157	0.647717	0.469506	0.623304
Q02880	Q02880	DNA topoisomerase 2-beta	TOP2B	sp|Q02880|TOP2B_HUMAN DNA topoisomerase 2-beta OS=Homo sapiens OX=9606 GN=TOP2B PE=1 SV=3	79	62	0.00546595	0.279935	1.02937	0.0340803	0.898856	0.00513481	1.1452	3881799000	3931900000	3824698000	3904198000	3141501000	3351701000	3451198000	3646402000	3824400000	4013097000	3649802000	3623800000		anatomical structure development;anatomical structure morphogenesis;ATP catabolic process;ATP metabolic process;axonogenesis;catabolic process;cell cycle process;cell migration;cell motility;cell part morphogenesis;cell projection morphogenesis;cell projection organization;cellular catabolic process;cellular component morphogenesis;cellular component movement;cellular component organization;cellu…	adenyl nucleotide binding;adenyl ribonucleotide binding;ATP binding;ATPase activity;ATPase activity, coupled;binding;catalytic activity;cation binding;chromatin binding;DNA bending activity;DNA binding;DNA topoisomerase (ATP-hydrolyzing) activity;DNA topoisomerase activity;DNA-dependent ATPase activity;enzyme binding;histone deacetylase binding;hydrolase activity;hydrolase activity, acting on aci…	cell part;cytoplasm;cytoplasmic part;cytosol;DNA topoisomerase complex (ATP-hydrolyzing);intracellular membrane-bounded organelle;intracellular organelle;intracellular organelle part;intracellular part;macromolecular complex;membrane-bounded organelle;nuclear part;nucleoplasm;nucleus;organelle;organelle part;protein complex		51.9	43.6	43.6	183.26	0	323.31	45610000000	608	0.110395	0.468898	0.376829	0.633167
Q9HCC0	Q9HCC0	Methylcrotonoyl-CoA carboxylase beta chain, mitochondrial	MCCC2	sp|Q9HCC0|MCCB_HUMAN Methylcrotonoyl-CoA carboxylase beta chain, mitochondrial OS=Homo sapiens OX=9606 GN=MCCC2 PE=1 SV=1	27	27	0.0921282	0.119838	1.1112	0.86175	0.988892	0.00516614	1.12369	2835198000	2911200000	2798598000	2732800000	2477300000	2360601000	2632101000	2572301000	2766600000	2764198000	2178300000	2485400000		amine catabolic process;amine metabolic process;biotin metabolic process;branched chain family amino acid catabolic process;branched chain family amino acid metabolic process;carboxylic acid catabolic process;carboxylic acid metabolic process;catabolic process;cellular amide metabolic process;cellular amine metabolic process;cellular amino acid catabolic process;cellular amino acid metabolic proc…	adenyl nucleotide binding;adenyl ribonucleotide binding;ATP binding;binding;catalytic activity;CoA carboxylase activity;ligase activity;ligase activity, forming carbon-carbon bonds;methylcrotonoyl-CoA carboxylase activity;nucleotide binding;protein binding;purine nucleotide binding;purine ribonucleoside triphosphate binding;purine ribonucleotide binding;ribonucleotide binding	cell part;cytoplasmic part;cytosol;intracellular membrane-bounded organelle;intracellular organelle;intracellular organelle lumen;intracellular organelle part;intracellular part;membrane-bounded organelle;membrane-enclosed lumen;mitochondrial matrix;mitochondrial part;mitochondrion;organelle;organelle lumen;organelle part	Valine, leucine and isoleucine degradation	56.7	56.7	56.7	61.332	0	323.31	32598000000	309	0.339293	0.276865	0.949414	0.624653
Q9UHI6	Q9UHI6	Probable ATP-dependent RNA helicase DDX20	DDX20	sp|Q9UHI6|DDX20_HUMAN Probable ATP-dependent RNA helicase DDX20 OS=Homo sapiens OX=9606 GN=DDX20 PE=1 SV=2	25	25	0.00968619	0.0768025	0.901481	0.0168097	0.850123	0.00528286	1.06041	691759800	692750100	711920400	706289900	658260200	676469800	640520400	668139800	747319500	791209500	879730400	701410200		assembly of spliceosomal tri-snRNP;ATP catabolic process;ATP metabolic process;biological regulation;catabolic process;cellular catabolic process;cellular component assembly;cellular component assembly at cellular level;cellular component organization;cellular component organization at cellular level;cellular component organization or biogenesis;cellular component organization or biogenesis at ce…	adenyl nucleotide binding;adenyl ribonucleotide binding;ATP binding;ATPase activity;ATPase activity, coupled;ATP-dependent helicase activity;ATP-dependent RNA helicase activity;binding;catalytic activity;DNA binding;helicase activity;hydrolase activity;hydrolase activity, acting on acid anhydrides;hydrolase activity, acting on acid anhydrides, in phosphorus-containing anhydrides;nucleic acid bind…	cell part;cytoplasm;cytoplasmic part;cytoskeleton;cytosol;intracellular membrane-bounded organelle;intracellular non-membrane-bounded organelle;intracellular organelle;intracellular organelle part;intracellular part;macromolecular complex;membrane;membrane-bounded organelle;non-membrane-bounded organelle;nuclear part;nucleoplasm;nucleoplasm part;nucleus;organelle;organelle part;protein complex;SM…	RNA transport	35.7	35.7	35.7	92.239	0	57.149	8997900000	155	0.133794	0.213734	0.312548	0.6204
Q9UBB9	Q9UBB9	Tuftelin-interacting protein 11	TFIP11	sp|Q9UBB9|TFP11_HUMAN Tuftelin-interacting protein 11 OS=Homo sapiens OX=9606 GN=TFIP11 PE=1 SV=1	27	27	0.00895725	0.848906	1.00698	0.0133262	0.900201	0.00545409	1.11861	724929600	744630100	715240300	791250300	668679700	659770000	687890200	642910300	682569700	745200300	765889900	762669700		anatomical structure development;biological regulation;biomineral tissue development;cellular component disassembly;cellular component disassembly at cellular level;cellular component organization;cellular component organization at cellular level;cellular component organization or biogenesis;cellular component organization or biogenesis at cellular level;cellular macromolecular complex disassembl…	binding;DNA binding;nucleic acid binding	catalytic step 2 spliceosome;cell part;cytoplasm;extracellular matrix;extracellular region part;intracellular organelle part;intracellular part;macromolecular complex;nuclear body;nuclear part;nuclear speck;nucleoplasm part;organelle part;post-mRNA release spliceosomal complex;proteinaceous extracellular matrix;ribonucleoprotein complex;spliceosomal complex;U2-type post-mRNA release spliceosomal …		40.4	40.4	40.4	96.819	0	76.178	8959000000	270	0.130555	0.924118	0.302151	0.641412
Q969N2	Q969N2	GPI transamidase component PIG-T	PIGT	sp|Q969N2|PIGT_HUMAN GPI transamidase component PIG-T OS=Homo sapiens OX=9606 GN=PIGT PE=1 SV=1	14	14	0.017215	0.0240985	1.19883	0.573671	1.03599	0.00570949	1.15718	286700000	309180200	299869900	324220000	279340100	266099800	258140000	250479900	273390200	216560000	271940000	259150200		apoptosis;attachment of GPI anchor to protein;cell death;cell differentiation;cellular developmental process;cellular macromolecule metabolic process;cellular metabolic process;cellular process;cellular protein metabolic process;C-terminal protein amino acid modification;C-terminal protein lipidation;death;developmental process;macromolecule metabolic process;macromolecule modification;metabolic …	binding;catalytic activity;GPI-anchor transamidase activity;hydrolase activity;protein binding	cell part;cytoplasmic membrane-bounded vesicle;cytoplasmic part;cytoplasmic vesicle;endoplasmic reticulum membrane;endoplasmic reticulum part;GPI-anchor transamidase complex;integral to endoplasmic reticulum membrane;integral to membrane;integral to organelle membrane;intracellular membrane-bounded organelle;intracellular organelle;intracellular organelle part;intracellular part;intrinsic to endo…	Glycosylphosphatidylinositol(GPI)-anchor biosynthesis	28.9	28.9	28.9	65.699	0	21.255	3416700000	61	0.161327	0.129646	0.820431	0.658154
P51687	P51687	Sulfite oxidase, mitochondrial	SUOX	sp|P51687|SUOX_HUMAN Sulfite oxidase, mitochondrial OS=Homo sapiens OX=9606 GN=SUOX PE=1 SV=2	10	10	0.000643975	0.000166839	1.33829	0.510053	1.04064	0.00576474	1.28602	235330000	226190000	255099900	251610000	174379900	193430100	215730100	171660000	180860000	174110000	176720100	191400100		amine catabolic process;amine metabolic process;carboxylic acid catabolic process;carboxylic acid metabolic process;catabolic process;cellular amine metabolic process;cellular amino acid catabolic process;cellular amino acid metabolic process;cellular catabolic process;cellular ketone metabolic process;cellular metabolic process;cellular nitrogen compound metabolic process;cellular process;metabo…	binding;catalytic activity;cation binding;coenzyme binding;cofactor binding;electron carrier activity;heme binding;ion binding;iron ion binding;metal ion binding;molybdenum ion binding;molybdopterin cofactor binding;oxidoreductase activity;oxidoreductase activity, acting on a sulfur group of donors;oxidoreductase activity, acting on a sulfur group of donors, oxygen as acceptor;sulfite oxidase act…	cell part;cytoplasmic part;intracellular organelle lumen;intracellular organelle part;intracellular part;membrane-enclosed lumen;mitochondrial intermembrane space;mitochondrial matrix;mitochondrial part;organelle envelope lumen;organelle lumen;organelle part	Sulfur metabolism	29.9	29.9	29.9	60.282	0	62.235	2518900000	57	0.0524571	0.0481905	0.788222	0.652
P48200	P48200	Iron-responsive element-binding protein 2	IREB2	sp|P48200|IREB2_HUMAN Iron-responsive element-binding protein 2 OS=Homo sapiens OX=9606 GN=IREB2 PE=1 SV=4	2	2	0.00652711	0.581387	0.937062	0.025019	1.56997	0.00613995	0.596867	7476803	7372101	7459002	6094901	8724405	12403000	15184000	12017000	6710399	10179430	6846503	6949297		aging;biological regulation;biosynthetic process;cation homeostasis;cation transport;cell differentiation;cellular aromatic compound metabolic process;cellular biosynthetic process;cellular cation homeostasis;cellular chemical homeostasis;cellular developmental process;cellular homeostasis;cellular ion homeostasis;cellular iron ion homeostasis;cellular metabolic process;cellular metal ion homeost…	4 iron, 4 sulfur cluster binding;binding;cation binding;ion binding;iron-responsive element binding;iron-sulfur cluster binding;metal cluster binding;metal ion binding;mRNA binding;nucleic acid binding;protein binding;RNA binding	cell part;cytoplasm;cytoplasmic part;cytosol;intracellular membrane-bounded organelle;intracellular organelle;intracellular part;membrane-bounded organelle;mitochondrion;organelle		3.4	3.4	3.4	105.06	0	5.2737	100300000	4	0.116	0.738999	0.351921	0.690741
O43427	O43427	Acidic fibroblast growth factor intracellular-binding protein	FIBP	sp|O43427|FIBP_HUMAN Acidic fibroblast growth factor intracellular-binding protein OS=Homo sapiens OX=9606 GN=FIBP PE=1 SV=3	9	9	0.000307129	0.000757356	1.41493	0.0390929	1.12674	0.00653879	1.25577	96710950	108290000	88939940	89868980	71000020	75847970	83133990	75187030	67368970	64385960	73972990	65088970		biological regulation;cell surface receptor linked signaling pathway;cellular process;cellular response to chemical stimulus;cellular response to fibroblast growth factor stimulus;cellular response to growth factor stimulus;cellular response to organic substance;cellular response to stimulus;enzyme linked receptor protein signaling pathway;fibroblast growth factor receptor signaling pathway;regul…	binding;fibroblast growth factor binding;growth factor binding;protein binding	cell part;cytoplasmic part;endomembrane system;extracellular membrane-bounded organelle;extracellular organelle;extracellular region part;extracellular vesicular exosome;intracellular membrane-bounded organelle;intracellular organelle;intracellular part;membrane;membrane-bounded organelle;membrane-bounded vesicle;mitochondrion;nucleus;organelle;vesicle		30.5	30.5	30.5	41.878	0	9.8826	969610000	29	0.042	0.0601127	0.387771	0.722327
Q8WWQ0	Q8WWQ0	PH-interacting protein	PHIP	sp|Q8WWQ0|PHIP_HUMAN PH-interacting protein OS=Homo sapiens OX=9606 GN=PHIP PE=1 SV=2	45	44	0.00457219	0.77539	1.01301	0.0168436	0.812865	0.00663103	1.24622	1044799000	1014700000	1021100000	950829600	709360300	808779500	820949700	906050600	1074401000	1046999000	916310500	948280000		biological regulation;cell surface receptor linked signaling pathway;cellular component organization;cellular component organization at cellular level;cellular component organization or biogenesis;cellular component organization or biogenesis at cellular level;cellular process;cellular response to chemical stimulus;cellular response to endogenous stimulus;cellular response to hormone stimulus;cel…	binding;histone acetyl-lysine binding;histone binding;insulin receptor binding;protein binding;protein complex binding;receptor binding	cell part;extracellular membrane-bounded organelle;extracellular organelle;extracellular region part;extracellular vesicular exosome;intracellular membrane-bounded organelle;intracellular organelle;intracellular part;membrane-bounded organelle;membrane-bounded vesicle;nucleus;organelle;vesicle		34.7	34.7	34	206.69	0	183.37	11798000000	284	0.109871	0.87808	0.312606	0.715429
Q8NHG7	Q8NHG7	Small VCP/p97-interacting protein	SVIP	sp|Q8NHG7|SVIP_HUMAN Small VCP/p97-interacting protein OS=Homo sapiens OX=9606 GN=SVIP PE=1 SV=1	2	2	0.017365	0.455629	0.920232	0.0289893	1.24594	0.00663396	0.738586	17349000	22337990	20560000	16363000	26892990	24684010	25853010	25528980	21614010	24678010	17296990	19706000		biological regulation;negative regulation of biological process;negative regulation of cellular component organization;negative regulation of protein complex assembly;positive regulation of autophagy;positive regulation of biological process;positive regulation of catabolic process;positive regulation of cellular catabolic process;positive regulation of cellular metabolic process;positive regulat…	binding;protein binding;protein self-association	cell part;cytoplasmic part;endoplasmic reticulum membrane;endoplasmic reticulum part;extracellular membrane-bounded organelle;extracellular organelle;extracellular region part;extracellular vesicular exosome;Golgi apparatus part;Golgi membrane;intracellular organelle part;intracellular part;membrane;membrane part;membrane-bounded organelle;membrane-bounded vesicle;organelle;organelle membrane;org…	Protein processing in endoplasmic reticulum	32.5	32.5	32.5	8.4426	0	3.8974	276520000	12	0.161711	0.637004	0.358857	0.702877
Q9P0S3	Q9P0S3	ORM1-like protein 1	ORMDL1	sp|Q9P0S3|ORML1_HUMAN ORM1-like protein 1 OS=Homo sapiens OX=9606 GN=ORMDL1 PE=1 SV=1	4	1	0.00389728	0.0188239	0.292316	0.105049	2.20347	0.00669564	0.132662	8314147	2087699	2440999	2062101	35256000	21746890	43957980	8369698	17688390	8263476	7636898	10719700		cellular lipid metabolic process;cellular metabolic process;cellular process;ceramide metabolic process;lipid metabolic process;membrane lipid metabolic process;metabolic process;primary metabolic process;sphingoid metabolic process;sphingolipid metabolic process		cell part;cytoplasmic part;endoplasmic reticulum membrane;endoplasmic reticulum part;integral to membrane;intracellular organelle part;intracellular part;intrinsic to membrane;membrane;membrane part;organelle membrane;organelle part		34.6	34.6	13.1	17.371	0	82.291	90999000	2	0.106876	0.113713	0.487612	0.692759
Q6UW68	Q6UW68	Transmembrane protein 205	TMEM205	sp|Q6UW68|TM205_HUMAN Transmembrane protein 205 OS=Homo sapiens OX=9606 GN=TMEM205 PE=1 SV=1	4	4	0.0129911	0.0274198	1.14105	0.301116	0.928862	0.00674371	1.22844	630979900	630119600	643129600	601610000	491900300	503419700	585349600	466029800	566009900	509510200	611769800	514360200				cell part;extracellular membrane-bounded organelle;extracellular organelle;extracellular region part;extracellular vesicular exosome;integral to membrane;intrinsic to membrane;membrane part;membrane-bounded organelle;membrane-bounded vesicle;organelle;vesicle		27	27	27	21.198	0	51.817	6958100000	33	0.145658	0.136986	0.659968	0.685831
O15321	O15321	Transmembrane 9 superfamily member 1	TM9SF1	sp|O15321|TM9S1_HUMAN Transmembrane 9 superfamily member 1 OS=Homo sapiens OX=9606 GN=TM9SF1 PE=2 SV=2	5	5	0.0278623	0.0847878	1.11183	0.364338	0.948404	0.00763944	1.17232	200610100	176829900	187680000	185250100	160739900	173709900	155459900	150429900	190669900	159030100	157100000	169430100		autophagy;catabolic process;cellular catabolic process;cellular metabolic process;cellular process;metabolic process		autophagic vacuole membrane;cell part;cytoplasmic part;cytoplasmic vesicle;integral to membrane;intracellular organelle;intracellular organelle part;intracellular part;intrinsic to membrane;lysosomal membrane;membrane;membrane part;organelle;organelle membrane;organelle part;vacuolar membrane;vacuolar part;vesicle		11.6	11.6	11.6	68.86	0	19.228	2149200000	41	0.206941	0.222988	0.704095	0.776867
Q5SY16	Q5SY16	Polynucleotide 5-hydroxyl-kinase NOL9	NOL9	sp|Q5SY16|NOL9_HUMAN Polynucleotide 5-hydroxyl-kinase NOL9 OS=Homo sapiens OX=9606 GN=NOL9 PE=1 SV=1	19	19	0.048031	0.421068	1.03718	0.143904	0.921989	0.00780296	1.12494	857079800	914630500	888500400	887340500	800639800	752370400	844780500	758370300	958720100	841519900	795190200	832459500		cellular macromolecule metabolic process;cellular metabolic process;cellular nitrogen compound metabolic process;cellular process;macromolecule metabolic process;maturation of 5.8S rRNA;metabolic process;ncRNA metabolic process;ncRNA processing;nitrogen compound metabolic process;nucleic acid metabolic process;nucleobase-containing compound metabolic process;primary metabolic process;RNA metaboli…	adenyl nucleotide binding;adenyl ribonucleotide binding;ATP binding;binding;catalytic activity;kinase activity;nucleic acid binding;nucleobase-containing compound kinase activity;nucleotide binding;phosphotransferase activity, alcohol group as acceptor;polynucleotide 5'-hydroxyl-kinase activity;purine nucleotide binding;purine ribonucleoside triphosphate binding;purine ribonucleotide binding;ribo…	cell part;intracellular non-membrane-bounded organelle;intracellular organelle;intracellular organelle part;intracellular part;membrane;non-membrane-bounded organelle;nuclear part;nucleolus;organelle;organelle part		35.6	35.6	35.6	79.322	0	58.869	10587000000	168	0.2508	0.607296	0.53127	0.776852
Q9Y4C8	Q9Y4C8	Probable RNA-binding protein 19	RBM19	sp|Q9Y4C8|RBM19_HUMAN Probable RNA-binding protein 19 OS=Homo sapiens OX=9606 GN=RBM19 PE=1 SV=3	25	25	0.0136452	0.720661	0.978064	0.0168719	0.833163	0.00788026	1.17392	476700000	429950100	468399900	502140200	376310100	411110300	420810000	389910200	555870200	457629800	453049800	457089800		biological regulation;developmental process;multicellular organismal development;multicellular organismal process;positive regulation of biological process;positive regulation of developmental process;positive regulation of embryonic development;regulation of biological process;regulation of developmental process;regulation of embryonic development;regulation of multicellular organismal developme…	binding;nucleotide binding	cell part;chromosome;cytoplasm;intracellular membrane-bounded organelle;intracellular non-membrane-bounded organelle;intracellular organelle;intracellular organelle part;intracellular part;membrane;membrane-bounded organelle;non-membrane-bounded organelle;nuclear part;nucleolus;nucleoplasm;nucleus;organelle;organelle part		34.8	34.8	34.8	107.33	0	115.69	5676800000	177	0.150049	0.842369	0.311623	0.768129
O75379	O75379	Vesicle-associated membrane protein 4	VAMP4	sp|O75379|VAMP4_HUMAN Vesicle-associated membrane protein 4 OS=Homo sapiens OX=9606 GN=VAMP4 PE=1 SV=2	3	3	0.00484821	0.746058	0.981059	0.00409923	1.2087	0.00802172	0.811666	59531990	47539980	54297980	54083970	61995010	64579990	68878020	69440980	54567980	50018030	56994010	57675000		biological regulation;cellular component assembly;cellular component assembly at cellular level;cellular component organization;cellular component organization at cellular level;cellular component organization or biogenesis;cellular component organization or biogenesis at cellular level;cellular macromolecular complex assembly;cellular macromolecular complex subunit organization;cellular process;…		cell part;cell surface;cytoplasmic part;endosome;Golgi apparatus part;Golgi membrane;integral to membrane;intracellular membrane-bounded organelle;intracellular organelle;intracellular organelle part;intracellular part;intrinsic to membrane;lysosome;lytic vacuole;macromolecular complex;membrane;membrane part;membrane-bounded organelle;organelle;organelle membrane;organelle part;protein complex;SN…	SNARE interactions in vesicular transport	31.9	31.9	31.9	16.397	0	29.696	719900000	30	0.108373	0.858442	0.259304	0.770159
P35268	P35268	60S ribosomal protein L22	RPL22	sp|P35268|RL22_HUMAN 60S ribosomal protein L22 OS=Homo sapiens OX=9606 GN=RPL22 PE=1 SV=2	6	6	0.0387637	0.0922277	1.1902	0.65445	0.966372	0.00805661	1.23162	3683600000	3773802000	4230100000	3302800000	3160201000	3033798000	3027600000	2907899000	2897002000	3740799000	2718900000	3284702000		alpha-beta T cell activation;alpha-beta T cell differentiation;biosynthetic process;catabolic process;cell activation;cell differentiation;cellular biosynthetic process;cellular catabolic process;cellular component disassembly;cellular component disassembly at cellular level;cellular component organization;cellular component organization at cellular level;cellular component organization or biogen…	binding;carbohydrate binding;glycosaminoglycan binding;heparin binding;nucleic acid binding;pattern binding;polysaccharide binding;protein binding;RNA binding;structural constituent of ribosome;structural molecule activity	cell part;cytoplasm;cytoplasmic part;cytosol;cytosolic large ribosomal subunit;extracellular membrane-bounded organelle;extracellular organelle;extracellular region part;extracellular vesicular exosome;intracellular membrane-bounded organelle;intracellular organelle;intracellular organelle part;intracellular part;large ribosomal subunit;macromolecular complex;membrane-bounded organelle;membrane-b…	Ribosome	53.1	53.1	53.1	14.787	0	96.736	42054000000	86	0.234435	0.235229	0.857834	0.760813
Q9NWY4;A8MVJ9	Q9NWY4	UPF0609 protein C4orf27	C4orf27	sp|Q9NWY4|HPF1_HUMAN Histone PARylation factor 1 OS=Homo sapiens OX=9606 GN=HPF1 PE=1 SV=2	9	9	0.0401248	0.553701	0.937294	0.104627	1.26384	0.00810971	0.741622	64373020	67181030	62872000	58780020	88831010	98229050	69869010	86659950	50446980	78054970	70036030	75088980				cell part;intracellular membrane-bounded organelle;intracellular organelle;intracellular part;membrane-bounded organelle;nucleus;organelle		30.6	30.6	30.6	39.436	0	13.013	883320000	27	0.236474	0.718193	0.486393	0.752431
P35754	P35754	Glutaredoxin-1	GLRX	sp|P35754|GLRX1_HUMAN Glutaredoxin-1 OS=Homo sapiens OX=9606 GN=GLRX PE=1 SV=2	3	3	0.0102679	0.129157	1.18596	0.0150881	1.39651	0.00855843	0.849236	46857020	42820010	46862970	48376000	56344010	58271980	53240030	50029010	32378010	48644980	34547000	42257010		biological regulation;cell redox homeostasis;cellular homeostasis;cellular metabolic process;cellular nitrogen compound metabolic process;cellular process;homeostatic process;metabolic process;nitrogen compound metabolic process;nucleobase-containing compound metabolic process;nucleobase-containing small molecule interconversion;nucleobase-containing small molecule metabolic process;primary metab…	binding;catalytic activity;disulfide oxidoreductase activity;electron carrier activity;glutathione disulfide oxidoreductase activity;oxidoreductase activity;oxidoreductase activity, acting on a sulfur group of donors;peptide disulfide oxidoreductase activity;protein binding;protein disulfide oxidoreductase activity;protein N-terminus binding	cell part;cytoplasmic part;cytosol;extracellular membrane-bounded organelle;extracellular organelle;extracellular region part;extracellular vesicular exosome;intracellular membrane-bounded organelle;intracellular organelle;intracellular part;membrane-bounded organelle;membrane-bounded vesicle;mitochondrion;nucleus;organelle;vesicle		37.7	37.7	37.7	11.776	0	9.0027	568660000	23	0.138323	0.290985	0.302573	0.771212
P07108	P07108	Acyl-CoA-binding protein	DBI	sp|P07108|ACBP_HUMAN Acyl-CoA-binding protein OS=Homo sapiens OX=9606 GN=DBI PE=1 SV=2	9	9	0.0123906	0.133108	1.24667	0.0173463	1.51851	0.00857728	0.820985	1440000000	1606500000	1474200000	1365501000	1981900000	1728901000	1653899000	1808800000	1229599000	1534500000	848790500	1203801000		acylglycerol metabolic process;anatomical structure development;cellular lipid metabolic process;cellular metabolic process;cellular process;developmental process;epidermis development;establishment of localization;glycerol ether metabolic process;glycerolipid metabolic process;hair cycle process;hair follicle development;lipid metabolic process;metabolic process;molting cycle;molting cycle proce…	benzodiazepine receptor binding;binding;lipid binding;protein binding;protein dimerization activity;receptor binding	cell part;cytoplasmic part;endoplasmic reticulum;endoplasmic reticulum part;extracellular membrane-bounded organelle;extracellular organelle;extracellular region part;extracellular vesicular exosome;Golgi apparatus;intracellular membrane-bounded organelle;intracellular organelle;intracellular organelle part;intracellular part;membrane-bounded organelle;membrane-bounded vesicle;mitochondrion;organ…	PPAR signaling pathway	79.3	79.3	79.3	10.044	0	119.16	18308000000	49	0.144303	0.296643	0.315866	0.761194
Q53H96	Q53H96	Pyrroline-5-carboxylate reductase 3	PYCRL	sp|Q53H96|P5CR3_HUMAN Pyrroline-5-carboxylate reductase 3 OS=Homo sapiens OX=9606 GN=PYCR3 PE=1 SV=3	11	11	0.00166542	0.00130719	0.706662	0.123252	0.86755	0.00869389	0.814548	328369900	338019900	345190100	325909900	428140100	434660100	351300000	433890200	550540000	410929900	474580300	466389800		amine biosynthetic process;amine metabolic process;biosynthetic process;carboxylic acid biosynthetic process;carboxylic acid metabolic process;cellular amine metabolic process;cellular amino acid biosynthetic process;cellular amino acid metabolic process;cellular biosynthetic process;cellular ketone metabolic process;cellular metabolic process;cellular nitrogen compound biosynthetic process;cellu…	catalytic activity;oxidoreductase activity;oxidoreductase activity, acting on the CH-NH group of donors;oxidoreductase activity, acting on the CH-NH group of donors, NAD or NADP as acceptor;pyrroline-5-carboxylate reductase activity		Arginine and proline metabolism	51.1	51.1	51.1	28.663	0	43.098	5076400000	99	0.0775152	0.0613913	0.51245	0.76
P16615	P16615	Sarcoplasmic/endoplasmic reticulum calcium ATPase 2	ATP2A2	sp|P16615|AT2A2_HUMAN Sarcoplasmic/endoplasmic reticulum calcium ATPase 2 OS=Homo sapiens OX=9606 GN=ATP2A2 PE=1 SV=1	55	36	0.0621441	0.130164	1.07856	0.520039	0.969619	0.00894683	1.11235	5453300000	5736101000	5926005000	5775900000	4886600000	5109294000	5150597000	5438296000	5732508000	5495306000	5267906000	4767699000		anatomical structure development;biological adhesion;biological regulation;blood coagulation;calcium ion homeostasis;calcium ion transmembrane transport;calcium ion transport;cation homeostasis;cation transport;cell adhesion;cellular calcium ion homeostasis;cellular cation homeostasis;cellular chemical homeostasis;cellular divalent inorganic cation homeostasis;cellular homeostasis;cellular ion ho…	active transmembrane transporter activity;adenyl nucleotide binding;adenyl ribonucleotide binding;ATP binding;ATPase activity;ATPase activity, coupled;ATPase activity, coupled to movement of substances;ATPase activity, coupled to transmembrane movement of ions;ATPase activity, coupled to transmembrane movement of ions, phosphorylative mechanism;ATPase activity, coupled to transmembrane movement o…	cell part;cytoplasmic part;endoplasmic reticulum;endoplasmic reticulum membrane;endoplasmic reticulum part;integral to membrane;integral to plasma membrane;intracellular membrane-bounded organelle;intracellular organelle;intracellular organelle part;intracellular part;intrinsic to membrane;intrinsic to plasma membrane;membrane;membrane part;membrane-bounded organelle;organelle;organelle membrane;…	Alzheimer's disease;Calcium signaling pathway;Pancreatic secretion	52.2	52.2	34.7	114.76	0	323.31	68124000000	478	0.286791	0.292887	0.793448	0.777391
Q13418	Q13418	Integrin-linked protein kinase	ILK	sp|Q13418|ILK_HUMAN Integrin-linked protein kinase OS=Homo sapiens OX=9606 GN=ILK PE=1 SV=2	16	16	0.0127189	0.477732	1.02622	0.0142063	0.92257	0.00896028	1.11235	269459800	298549900	280060100	300950200	258570100	251600100	263140200	258709900	265990100	288890100	290970000	273430000		aging;anatomical structure development;anatomical structure formation involved in morphogenesis;anatomical structure morphogenesis;axon ensheathment;biological adhesion;biological regulation;branching involved in ureteric bud morphogenesis;branching morphogenesis of a tube;cell adhesion;cell aging;cell cycle arrest;cell cycle process;cell junction assembly;cell junction organization;cell morphoge…	adenyl nucleotide binding;adenyl ribonucleotide binding;ATP binding;binding;catalytic activity;enzyme binding;kinase activity;kinase binding;molecular transducer activity;nucleotide binding;phosphotransferase activity, alcohol group as acceptor;protein binding;protein kinase activity;protein kinase binding;protein serine/threonine kinase activity;purine nucleotide binding;purine ribonucleoside tr…	adherens junction;anchoring junction;axon part;cell body;cell junction;cell part;cell projection;cell projection part;cell-cell junction;cell-substrate adherens junction;cell-substrate junction;contractile fiber part;costamere;cytoplasm;cytoplasmic part;cytosol;dendritic shaft;focal adhesion;intracellular membrane-bounded organelle;intracellular organelle;intracellular part;lamellipodium;macromol…	Bacterial invasion of epithelial cells;Endometrial cancer;Focal adhesion;PPAR signaling pathway	43.1	43.1	43.1	51.419	0	49.894	3435800000	103	0.145213	0.653592	0.296086	0.766286
O95453	O95453	Poly(A)-specific ribonuclease PARN	PARN	sp|O95453|PARN_HUMAN Poly(A)-specific ribonuclease PARN OS=Homo sapiens OX=9606 GN=PARN PE=1 SV=1	20	20	0.0131034	0.492697	1.02583	0.024906	0.912507	0.00898419	1.12419	463089700	510749800	471949900	457750200	417850200	438049900	403740200	432909800	489450100	462759800	468969900	434399900		catabolic process;cellular catabolic process;cellular macromolecule catabolic process;cellular macromolecule metabolic process;cellular metabolic process;cellular nitrogen compound metabolic process;cellular process;female gamete generation;gamete generation;gene expression;macromolecule catabolic process;macromolecule metabolic process;macromolecule modification;metabolic process;mRNA 3'-end pro…	3'-5' exonuclease activity;3'-5'-exoribonuclease activity;binding;catalytic activity;cation binding;enzyme binding;exonuclease activity;exonuclease activity, active with either ribo- or deoxyribonucleic acids and producing 5'-phosphomonoesters;exoribonuclease activity;exoribonuclease activity, producing 5'-phosphomonoesters;hydrolase activity;hydrolase activity, acting on ester bonds;ion binding;…	cell part;cytoplasm;cytoplasmic part;cytosol;intracellular membrane-bounded organelle;intracellular non-membrane-bounded organelle;intracellular organelle;intracellular organelle part;intracellular part;membrane-bounded organelle;non-membrane-bounded organelle;nuclear part;nucleolus;nucleus;organelle;organelle part	RNA degradation	30.5	30.5	30.5	73.45	0	42.483	5671100000	128	0.145868	0.665596	0.35133	0.760113
Q15061	Q15061	WD repeat-containing protein 43	WDR43	sp|Q15061|WDR43_HUMAN WD repeat-containing protein 43 OS=Homo sapiens OX=9606 GN=WDR43 PE=1 SV=3	31	31	0.00919566	0.101082	1.07551	0.0666155	0.855615	0.00911217	1.257	3231399000	3177201000	3334702000	3228402000	2852301000	2459401000	2832400000	2228201000	3274300000	2760499000	3096400000	2951602000				cell part;intracellular non-membrane-bounded organelle;intracellular organelle;intracellular organelle part;intracellular part;non-membrane-bounded organelle;nuclear part;nucleolus;organelle;organelle part	Ribosome biogenesis in eukaryotes	59.2	59.2	59.2	74.89	0	323.31	37185000000	271	0.132282	0.251743	0.435975	0.760778
Q86Y79	Q86Y79	Probable peptidyl-tRNA hydrolase	PTRH1	sp|Q86Y79|PTH_HUMAN Probable peptidyl-tRNA hydrolase OS=Homo sapiens OX=9606 GN=PTRH1 PE=1 SV=1	4	4	0.00211774	0.216135	1.18686	0.003496	1.88233	0.00916802	0.630527	97489020	88895980	124870000	114380100	210819900	145919900	180839900	140769900	97199960	78444050	111770000	73198020			aminoacyl-tRNA hydrolase activity;carboxylic ester hydrolase activity;catalytic activity;hydrolase activity;hydrolase activity, acting on ester bonds	cell part;cytoplasmic part;intracellular membrane-bounded organelle;intracellular organelle;intracellular part;membrane-bounded organelle;mitochondrion;organelle		23.8	23.8	23.8	22.936	0	5.5272	1501800000	18	0.0797073	0.403183	0.257533	0.759562
Q99519	Q99519	Sialidase-1	NEU1	sp|Q99519|NEUR1_HUMAN Sialidase-1 OS=Homo sapiens OX=9606 GN=NEU1 PE=1 SV=1	8	8	0.045411	0.918567	1.00837	0.0612736	1.20411	0.00930897	0.837434	178630000	155090000	163100000	161230000	186649900	196869900	185630100	217160000	190520000	178090000	144450000	143770000		carbohydrate catabolic process;carbohydrate metabolic process;catabolic process;cellular lipid metabolic process;cellular metabolic process;cellular process;glycolipid metabolic process;glycosphingolipid metabolic process;lipid catabolic process;lipid metabolic process;membrane lipid metabolic process;metabolic process;oligosaccharide catabolic process;oligosaccharide metabolic process;primary me…	alpha-sialidase activity;catalytic activity;exo-alpha-sialidase activity;hydrolase activity;hydrolase activity, acting on glycosyl bonds;hydrolase activity, hydrolyzing O-glycosyl compounds	cell junction;cell part;cytoplasmic membrane-bounded vesicle;cytoplasmic part;cytoplasmic vesicle;extracellular membrane-bounded organelle;extracellular organelle;extracellular region part;extracellular vesicular exosome;intracellular membrane-bounded organelle;intracellular organelle;intracellular organelle lumen;intracellular organelle part;intracellular part;lysosomal lumen;lysosomal membrane;…	Lysosome;Other glycan degradation;Sphingolipid metabolism	26.7	26.7	26.7	45.467	0	32.935	2161700000	58	0.248597	0.96238	0.434972	0.761892
P29590	P29590	Protein PML	PML	sp|P29590|PML_HUMAN Protein PML OS=Homo sapiens OX=9606 GN=PML PE=1 SV=3	21	21	0.000528148	0.000618294	0.744429	0.0771349	0.906157	0.00942379	0.821524	352699800	302529900	353039900	332019800	376120100	428869800	387850100	438899800	433490000	432029900	485049800	448320100		activation of caspase activity;aging;anatomical structure morphogenesis;apoptosis;apoptosis in response to endoplasmic reticulum stress;biological regulation;biosynthetic process;branching involved in mammary gland duct morphogenesis;branching morphogenesis of a tube;calcium ion homeostasis;catabolic process;cation homeostasis;cell aging;cell cycle arrest;cell cycle process;cell death;cell differ…	binding;cation binding;cobalt ion binding;DNA binding;enzyme binding;identical protein binding;ion binding;metal ion binding;nucleic acid binding;protein binding;protein binding transcription factor activity;protein dimerization activity;protein heterodimerization activity;protein homodimerization activity;small conjugating protein binding;SUMO binding;transcription coactivator activity;transcrip…	cell part;cytoplasm;cytoplasmic part;cytosol;early endosome membrane;endoplasmic reticulum part;endosomal part;endosome membrane;extrinsic to endoplasmic reticulum membrane;extrinsic to membrane;extrinsic to organelle membrane;intracellular membrane-bounded organelle;intracellular non-membrane-bounded organelle;intracellular organelle;intracellular organelle part;intracellular part;membrane;membr…	Acute myeloid leukemia;Endocytosis;Pathways in cancer;Ubiquitin mediated proteolysis	28.8	28.8	28.8	97.55	0	55.693	4959000000	102	0.0524	0.0595254	0.456381	0.76128
Q15642	Q15642	Cdc42-interacting protein 4	TRIP10	sp|Q15642|CIP4_HUMAN Cdc42-interacting protein 4 OS=Homo sapiens OX=9606 GN=TRIP10 PE=1 SV=3	6	6	0.0181839	0.258607	0.879596	0.0538273	1.22076	0.00996071	0.720531	27552010	33430010	24124000	32339980	46153970	39831010	38433010	37733980	37250020	27300990	36024000	32768000		actin cytoskeleton organization;actin filament-based process;biological regulation;cell communication;cellular component organization;cellular component organization at cellular level;cellular component organization or biogenesis;cellular component organization or biogenesis at cellular level;cellular membrane organization;cellular process;cellular response to stimulus;cytoskeleton organization;e…	binding;identical protein binding;lipid binding;protein binding	cell cortex;cell part;cell projection;cytoplasm;cytoplasmic part;cytoskeleton;cytosol;extracellular membrane-bounded organelle;extracellular organelle;extracellular region part;extracellular vesicular exosome;Golgi apparatus;intracellular membrane-bounded organelle;intracellular non-membrane-bounded organelle;intracellular organelle;intracellular part;lysosome;lytic vacuole;membrane part;membrane…	Insulin signaling pathway	12.8	12.8	12.8	68.351	0	6.605	433480000	12	0.164637	0.445654	0.41386	0.789158
Q9NYP7	Q9NYP7	Elongation of very long chain fatty acids protein 5	ELOVL5	sp|Q9NYP7|ELOV5_HUMAN Elongation of very long chain fatty acids protein 5 OS=Homo sapiens OX=9606 GN=ELOVL5 PE=1 SV=1	3	3	0.0379866	0.132516	1.14388	0.321018	0.925937	0.0100088	1.23538	253049900	300630000	259280000	244380100	196030000	220839900	229280000	208499900	226740000	273940100	203609900	222619900		acyl-CoA biosynthetic process;acyl-CoA metabolic process;acylglycerol biosynthetic process;acylglycerol metabolic process;biosynthetic process;carboxylic acid biosynthetic process;carboxylic acid metabolic process;cellular biosynthetic process;cellular ketone metabolic process;cellular lipid metabolic process;cellular metabolic process;cellular process;coenzyme biosynthetic process;coenzyme metab…	binding;catalytic activity;fatty acid elongase activity;fatty acid synthase activity;protein binding;transferase activity;transferase activity, transferring acyl groups;transferase activity, transferring acyl groups other than amino-acyl groups	cell part;cytoplasmic part;endoplasmic reticulum;endoplasmic reticulum membrane;endoplasmic reticulum part;integral to membrane;intracellular membrane-bounded organelle;intracellular organelle;intracellular organelle part;intracellular part;intrinsic to membrane;membrane;membrane part;membrane-bounded organelle;organelle;organelle membrane;organelle part	Biosynthesis of unsaturated fatty acids	16.4	16.4	16.4	35.293	0	34.286	2970700000	45	0.232042	0.295419	0.675196	0.783117
Q96BP3	Q96BP3	Peptidylprolyl isomerase domain and WD repeat-containing protein 1	PPWD1	sp|Q96BP3|PPWD1_HUMAN Peptidylprolyl isomerase domain and WD repeat-containing protein 1 OS=Homo sapiens OX=9606 GN=PPWD1 PE=1 SV=1	20	20	0.0211858	0.195041	1.06746	0.106062	0.909186	0.0102676	1.17409	429450200	479330300	428110100	449220200	354729800	376809900	418290100	372619800	412940000	380840100	428520100	452429700		cellular macromolecule metabolic process;cellular metabolic process;cellular nitrogen compound metabolic process;cellular process;cellular protein metabolic process;macromolecule metabolic process;metabolic process;mRNA metabolic process;mRNA processing;nitrogen compound metabolic process;nuclear mRNA splicing, via spliceosome;nucleic acid metabolic process;nucleobase-containing compound metaboli…	catalytic activity;cis-trans isomerase activity;isomerase activity;peptidyl-prolyl cis-trans isomerase activity	catalytic step 2 spliceosome;cell part;intracellular membrane-bounded organelle;intracellular organelle;intracellular organelle part;intracellular part;macromolecular complex;membrane-bounded organelle;nuclear part;nucleus;organelle;organelle part;ribonucleoprotein complex;spliceosomal complex		41.3	41.3	41.3	73.574	0	60.065	5200400000	146	0.177378	0.378382	0.487532	0.796564
Q9NS91	Q9NS91	E3 ubiquitin-protein ligase RAD18	RAD18	sp|Q9NS91|RAD18_HUMAN E3 ubiquitin-protein ligase RAD18 OS=Homo sapiens OX=9606 GN=RAD18 PE=1 SV=2	15	15	0.00571302	0.402844	0.949756	0.0115467	0.771103	0.010334	1.23169	323030200	292440100	289830000	306039800	265540000	240430000	214550000	265799900	338459900	342820200	274070200	323830200		biological regulation;cellular macromolecule metabolic process;cellular metabolic process;cellular nitrogen compound metabolic process;cellular process;cellular protein metabolic process;cellular response to stimulus;cellular response to stress;DNA metabolic process;DNA repair;gamete generation;macromolecule metabolic process;macromolecule modification;male gamete generation;metabolic process;mul…	binding;catalytic activity;cation binding;damaged DNA binding;DNA binding;DNA secondary structure binding;enzyme binding;ion binding;ligase activity;metal ion binding;nucleic acid binding;polyubiquitin binding;protein binding;small conjugating protein binding;structure-specific DNA binding;transition metal ion binding;ubiquitin binding;ubiquitin protein ligase binding;Y-form DNA binding;zinc ion …	cell part;chromatin;chromosomal part;chromosome;intracellular membrane-bounded organelle;intracellular non-membrane-bounded organelle;intracellular organelle;intracellular organelle part;intracellular part;membrane-bounded organelle;non-membrane-bounded organelle;nucleus;organelle;organelle part;replication fork;sex chromosome;XY body		38.4	38.4	38.4	56.222	0	31.278	3543700000	66	0.110446	0.593304	0.303341	0.796
Q9Y6M9	Q9Y6M9	NADH dehydrogenase [ubiquinone] 1 beta subcomplex subunit 9	NDUFB9	sp|Q9Y6M9|NDUB9_HUMAN NADH dehydrogenase [ubiquinone] 1 beta subcomplex subunit 9 OS=Homo sapiens OX=9606 GN=NDUFB9 PE=1 SV=3	9	9	0.00183569	0.0949169	1.10561	0.00274368	1.27856	0.0104034	0.864732	1391199000	1237701000	1285000000	1229800000	1424500000	1419201000	1509399000	1594800000	1236799000	1208200000	1026700000	1187000000		cellular metabolic process;cellular process;electron transport chain;generation of precursor metabolites and energy;metabolic process;mitochondrial electron transport, NADH to ubiquinone;multicellular organismal process;neurological system process;oxidation-reduction process;respiratory electron transport chain;sensory perception;sensory perception of mechanical stimulus;sensory perception of sou…	catalytic activity;NADH dehydrogenase (quinone) activity;NADH dehydrogenase (ubiquinone) activity;NADH dehydrogenase activity;oxidoreductase activity;oxidoreductase activity, acting on NADH or NADPH;oxidoreductase activity, acting on NADH or NADPH, quinone or similar compound as acceptor	cell part;cytoplasmic part;extracellular membrane-bounded organelle;extracellular organelle;extracellular region part;extracellular vesicular exosome;intracellular organelle part;intracellular part;macromolecular complex;membrane;membrane part;membrane-bounded organelle;membrane-bounded vesicle;mitochondrial inner membrane;mitochondrial membrane;mitochondrial membrane part;mitochondrial part;mito…	Alzheimer's disease;Huntington's disease;Oxidative phosphorylation;Parkinson's disease	57	57	57	21.831	0	145.54	16212000000	147	0.0773699	0.2416	0.249878	0.79315
P60903	P60903	Protein S100-A10	S100A10	sp|P60903|S10AA_HUMAN Protein S100-A10 OS=Homo sapiens OX=9606 GN=S100A10 PE=1 SV=2	2	2	0.0144879	0.641571	0.939573	0.0360339	1.50271	0.0104998	0.625253	198539900	246149900	175830100	204810000	376600200	280419800	410659900	265520000	211149900	291440000	174489900	210309900		biological regulation;cellular component assembly;cellular component assembly at cellular level;cellular component organization;cellular component organization at cellular level;cellular component organization or biogenesis;cellular component organization or biogenesis at cellular level;cellular membrane organization;cellular process;cellular response to acid;cellular response to chemical stimulu…	binding;calcium ion binding;cation binding;identical protein binding;ion binding;ion channel binding;metal ion binding;protein binding;protein dimerization activity;protein homodimerization activity	cell part;extracellular membrane-bounded organelle;extracellular organelle;extracellular region part;extracellular vesicular exosome;extrinsic to membrane;extrinsic to plasma membrane;membrane part;membrane-bounded organelle;membrane-bounded vesicle;organelle;plasma membrane part;vesicle		35.1	35.1	35.1	11.203	0	13.766	3111400000	50	0.154497	0.782607	0.384992	0.793728
Q9BYV8	Q9BYV8	Centrosomal protein of 41 kDa	CEP41	sp|Q9BYV8|CEP41_HUMAN Centrosomal protein of 41 kDa OS=Homo sapiens OX=9606 GN=CEP41 PE=1 SV=1	3	3	0.0156662	0.0135438	0.743475	0.943933	1.00806	0.0111172	0.737528	29536010	32162990	34698000	30588010	42534010	46153970	34878990	49766980	46577970	45057990	46610000	33734000		anatomical structure formation involved in morphogenesis;cell cycle;cell cycle process;cell projection assembly;cell projection organization;cellular component assembly;cellular component assembly at cellular level;cellular component assembly involved in morphogenesis;cellular component organization;cellular component organization at cellular level;cellular component organization or biogenesis;ce…	binding;protein binding	cell part;cell projection;centriole;centrosome;cilium;cytoplasmic part;cytoskeletal part;cytosol;intracellular non-membrane-bounded organelle;intracellular organelle;intracellular organelle part;intracellular part;membrane;microtubule organizing center;microtubule organizing center part;non-membrane-bounded organelle;organelle;organelle part;primary cilium		13.4	13.4	13.4	41.368	0	6.017	494850000	17	0.154276	0.100696	0.982054	0.840341
Q08945	Q08945	FACT complex subunit SSRP1	SSRP1	sp|Q08945|SSRP1_HUMAN FACT complex subunit SSRP1 OS=Homo sapiens OX=9606 GN=SSRP1 PE=1 SV=1	29	29	0.00789312	0.00966798	1.23707	0.167831	1.09733	0.0111425	1.12735	7268095000	6688901000	7002501000	6672296000	6004506000	6358806000	5740000000	6416501000	5975395000	6207300000	4931498000	5302395000		biological regulation;biosynthetic process;cellular biosynthetic process;cellular macromolecule biosynthetic process;cellular macromolecule metabolic process;cellular metabolic process;cellular nitrogen compound metabolic process;cellular process;cellular response to stimulus;cellular response to stress;DNA metabolic process;DNA repair;DNA replication;gene expression;macromolecule biosynthetic pr…	binding;chromatin binding;DNA binding;nucleic acid binding;protein binding	cell part;chromosome;cytoplasm;intracellular membrane-bounded organelle;intracellular non-membrane-bounded organelle;intracellular organelle;intracellular organelle part;intracellular part;membrane-bounded organelle;non-membrane-bounded organelle;nuclear part;nucleolus;nucleoplasm;nucleus;organelle;organelle part		42.6	42.6	42.6	81.074	0	207.83	76902000000	319	0.127234	0.0897611	0.554251	0.832482
Q92597	Q92597	Protein NDRG1	NDRG1	sp|Q92597|NDRG1_HUMAN Protein NDRG1 OS=Homo sapiens OX=9606 GN=NDRG1 PE=1 SV=1	11	11	0.010315	0.0109072	0.875016	0.796163	1.01195	0.0115642	0.864685	653680300	726090200	711709600	705770000	795050400	778660400	772510100	891749500	845609600	738039900	801139600	813390500		biological regulation;cell activation;cell death;cellular component organization;cellular component organization or biogenesis;cellular membrane organization;cellular process;cellular response to chemical stimulus;cellular response to hypoxia;cellular response to oxygen levels;cellular response to stimulus;cellular response to stress;death;DNA damage response, signal transduction by p53 class med…	binding;cadherin binding;cell adhesion molecule binding;cytoskeletal protein binding;enzyme binding;gamma-tubulin binding;GTPase binding;microtubule binding;protein binding;Rab GTPase binding;Ras GTPase binding;small GTPase binding;tubulin binding	adherens junction;anchoring junction;cell junction;cell part;cell-cell adherens junction;cell-cell junction;centrosome;cytoplasm;cytoplasmic part;cytoskeletal part;cytoskeleton;cytosol;endosomal part;endosome membrane;extracellular membrane-bounded organelle;extracellular organelle;extracellular region part;extracellular vesicular exosome;intracellular membrane-bounded organelle;intracellular non…		49.5	49.5	49.5	42.835	0	197.21	9579500000	138	0.138046	0.0933765	0.916635	0.846165
Q15773	Q15773	Myeloid leukemia factor 2	MLF2	sp|Q15773|MLF2_HUMAN Myeloid leukemia factor 2 OS=Homo sapiens OX=9606 GN=MLF2 PE=1 SV=1	5	5	0.00877644	0.81594	0.98369	0.0168923	0.762889	0.0117873	1.28943	156060000	151840000	141150100	132110100	120500000	110490100	95550990	125649900	163300000	159010100	142240000	127770000		defense response;response to stimulus;response to stress		cell part;cytoplasm;intracellular membrane-bounded organelle;intracellular organelle;intracellular part;membrane;membrane-bounded organelle;nucleus;organelle		25.8	25.8	25.8	28.147	0	21.603	1696500000	38	0.131431	0.904017	0.311323	0.854837
Q9NVD7	Q9NVD7	Alpha-parvin	PARVA	sp|Q9NVD7|PARVA_HUMAN Alpha-parvin OS=Homo sapiens OX=9606 GN=PARVA PE=1 SV=1	4	2	0.0465817	0.584706	0.942272	0.0518707	0.771222	0.0118445	1.22179	15798000	17077000	15228990	14583010	14576990	11906010	12211000	12687000	13326000	16691990	15979000	21382990		actin cytoskeleton organization;actin cytoskeleton reorganization;actin filament-based process;actin-mediated cell contraction;anatomical structure formation involved in morphogenesis;anatomical structure morphogenesis;angiogenesis;biological adhesion;biological regulation;cardiac septum morphogenesis;cell adhesion;cell chemotaxis;cell junction assembly;cell junction organization;cell migration;c…	binding;protein binding	actin cytoskeleton;adherens junction;anchoring junction;cell junction;cell part;cell-substrate adherens junction;cell-substrate junction;contractile fiber part;cytoplasm;cytoplasmic part;cytoskeleton;cytosol;focal adhesion;intracellular non-membrane-bounded organelle;intracellular organelle;intracellular part;membrane;non-membrane-bounded organelle;organelle;organelle part;plasma membrane;Z disc	Focal adhesion	13.7	8.1	8.1	42.243	0	8.0706	191540000	2	0.249354	0.742491	0.412248	0.851494
O43795;Q8N1T3	O43795	Unconventional myosin-Ib	MYO1B	sp|O43795|MYO1B_HUMAN Unconventional myosin-Ib OS=Homo sapiens OX=9606 GN=MYO1B PE=1 SV=3	38	35	0.0341793	0.358169	1.04562	0.109908	0.90673	0.0119486	1.15318	901000100	978799400	981759400	980010000	801429900	784770300	915289800	833490300	1029500000	859300200	901740200	889820500		actin cytoskeleton organization;actin filament bundle assembly;actin filament organization;actin filament-based movement;actin filament-based process;cellular component assembly;cellular component assembly at cellular level;cellular component movement;cellular component organization;cellular component organization at cellular level;cellular component organization or biogenesis;cellular component …	actin binding;actin filament binding;adenyl nucleotide binding;adenyl ribonucleotide binding;ATP binding;binding;catalytic activity;cytoskeletal protein binding;hydrolase activity;hydrolase activity, acting on acid anhydrides;hydrolase activity, acting on acid anhydrides, in phosphorus-containing anhydrides;lipid binding;microfilament motor activity;motor activity;nucleoside-triphosphatase activi…	actin filament;brush border;cell part;cell periphery;cell projection;cytoplasm;cytoplasmic part;cytoskeletal part;early endosome;endosomal part;endosome;endosome membrane;extracellular membrane-bounded organelle;extracellular organelle;extracellular region part;extracellular vesicular exosome;filopodium;intracellular membrane-bounded organelle;intracellular organelle;intracellular organelle part;…		37.8	37.8	34.4	131.98	0	118.93	11284000000	209	0.226056	0.552154	0.489441	0.847909
O00264	O00264	Membrane-associated progesterone receptor component 1	PGRMC1	sp|O00264|PGRC1_HUMAN Membrane-associated progesterone receptor component 1 OS=Homo sapiens OX=9606 GN=PGRMC1 PE=1 SV=3	17	16	0.0056381	0.203975	1.04064	0.0100418	1.13098	0.0120242	0.920121	5070601000	4855906000	5043403000	4900095000	5447896000	5480201000	5595006000	5082198000	4764498000	4663194000	5130698000	4551799000		axon guidance;chemotaxis;locomotion;response to chemical stimulus;response to external stimulus;response to stimulus;taxis	binding;cation binding;heme binding;ion binding;iron ion binding;lipid binding;metal ion binding;protein binding;steroid binding;tetrapyrrole binding;transition metal ion binding	cell part;cytoplasmic part;endoplasmic reticulum;endoplasmic reticulum membrane;endoplasmic reticulum part;extracellular membrane-bounded organelle;extracellular organelle;extracellular region part;extracellular vesicular exosome;integral to membrane;intracellular membrane-bounded organelle;intracellular non-membrane-bounded organelle;intracellular organelle;intracellular organelle part;intracell…		67.7	67.7	63.1	21.671	0	269.14	62219000000	193	0.111023	0.388327	0.308051	0.84827
Q92667	Q92667	A-kinase anchor protein 1, mitochondrial	AKAP1	sp|Q92667|AKAP1_HUMAN A-kinase anchor protein 1, mitochondrial OS=Homo sapiens OX=9606 GN=AKAP1 PE=1 SV=1	35	35	0.0882991	0.122783	1.07454	0.629494	0.975717	0.012244	1.10128	1630900000	1631599000	1643700000	1632001000	1474599000	1470299000	1401000000	1597600000	1631500000	1592099000	1513300000	1362100000		biological regulation;blood coagulation;coagulation;hemostasis;multicellular organismal process;regulation of biological quality;regulation of body fluid levels	binding;nucleic acid binding;protein binding;RNA binding	cell part;cytoplasmic part;cytosol;integral to membrane;intracellular membrane-bounded organelle;intracellular organelle;intracellular organelle part;intracellular part;intrinsic to membrane;membrane;membrane part;membrane-bounded organelle;mitochondrial membrane;mitochondrial outer membrane;mitochondrial part;mitochondrion;organelle;organelle membrane;organelle outer membrane;organelle part;oute…		50.4	50.4	50.4	97.34	0	204.68	19295000000	321	0.331853	0.28127	0.84824	0.855156
Q13523	Q13523	Serine/threonine-protein kinase PRP4 homolog	PRPF4B	sp|Q13523|PRP4B_HUMAN Serine/threonine-protein kinase PRP4 homolog OS=Homo sapiens OX=9606 GN=PRPF4B PE=1 SV=3	19	19	0.0101625	0.486419	0.960292	0.0119063	0.824595	0.0123267	1.16456	900770200	897409900	790020000	843450200	685170000	729440400	738619700	793309600	1017300000	834409800	849440500	878470600		cellular macromolecule metabolic process;cellular metabolic process;cellular nitrogen compound metabolic process;cellular process;cellular protein metabolic process;macromolecule metabolic process;macromolecule modification;metabolic process;mRNA metabolic process;mRNA processing;nitrogen compound metabolic process;nuclear mRNA splicing, via spliceosome;nucleic acid metabolic process;nucleobase-c…	adenyl nucleotide binding;adenyl ribonucleotide binding;ATP binding;binding;catalytic activity;kinase activity;nucleotide binding;phosphotransferase activity, alcohol group as acceptor;protein binding;protein kinase activity;protein serine/threonine kinase activity;purine nucleotide binding;purine ribonucleoside triphosphate binding;purine ribonucleotide binding;ribonucleotide binding;transferase…	catalytic step 2 spliceosome;cell part;chromosome;intracellular membrane-bounded organelle;intracellular non-membrane-bounded organelle;intracellular organelle;intracellular organelle part;intracellular part;macromolecular complex;membrane-bounded organelle;non-membrane-bounded organelle;nuclear part;nucleus;organelle;organelle part;ribonucleoprotein complex;spliceosomal complex		21.4	21.4	21.4	116.99	0	53.026	10370000000	159	0.13786	0.660953	0.302617	0.851341
P35914;Q8TB92	P35914	Hydroxymethylglutaryl-CoA lyase, mitochondrial	HMGCL	sp|P35914|HMGCL_HUMAN Hydroxymethylglutaryl-CoA lyase, mitochondrial OS=Homo sapiens OX=9606 GN=HMGCL PE=1 SV=2	10	10	0.0214198	0.0163538	1.27864	0.462586	1.07189	0.0123746	1.19288	437320300	437500100	435630100	454749900	403850100	324460200	392679900	363799900	399260200	363209800	281609800	347230100		acyl-CoA metabolic process;amine catabolic process;amine metabolic process;anatomical structure development;biosynthetic process;branched chain family amino acid catabolic process;branched chain family amino acid metabolic process;carboxylic acid catabolic process;carboxylic acid metabolic process;catabolic process;cellular amine metabolic process;cellular amino acid catabolic process;cellular am…	binding;carbon-carbon lyase activity;carboxylic acid binding;catalytic activity;cation binding;coenzyme binding;cofactor binding;fatty acid binding;fatty-acyl-CoA binding;hydroxymethylglutaryl-CoA lyase activity;identical protein binding;ion binding;lipid binding;lyase activity;magnesium ion binding;manganese ion binding;metal ion binding;monocarboxylic acid binding;oxo-acid-lyase activity;protei…	cell part;cytoplasmic part;cytosol;endoplasmic reticulum;endoplasmic reticulum membrane;endoplasmic reticulum part;intracellular membrane-bounded organelle;intracellular organelle;intracellular organelle lumen;intracellular organelle part;intracellular part;membrane;membrane part;membrane-bounded organelle;membrane-enclosed lumen;microbody;mitochondrial inner membrane;mitochondrial matrix;mitocho…	Butanoate metabolism;Geraniol degradation;Peroxisome;Synthesis and degradation of ketone bodies;Valine, leucine and isoleucine degradation	39.7	39.7	39.7	34.36	0	71.111	5507700000	66	0.178115	0.10974	0.765466	0.842478
P24534	P24534	Elongation factor 1-beta	EEF1B2	sp|P24534|EF1B_HUMAN Elongation factor 1-beta OS=Homo sapiens OX=9606 GN=EEF1B2 PE=1 SV=3	12	10	0.085858	0.342157	0.933265	0.257467	1.09441	0.01241	0.852756	5115499000	4659103000	4863398000	4550704000	5718201000	5601993000	5101195000	6104302000	4580995000	4798204000	5210898000	6070693000		biosynthetic process;cellular biosynthetic process;cellular macromolecule biosynthetic process;cellular macromolecule metabolic process;cellular metabolic process;cellular process;cellular protein metabolic process;gene expression;macromolecule biosynthetic process;macromolecule metabolic process;metabolic process;primary metabolic process;protein metabolic process;translation;translational elong…	binding;nucleic acid binding;protein binding;RNA binding;translation elongation factor activity;translation factor activity, nucleic acid binding	cell part;cytoplasmic part;cytosol;eukaryotic translation elongation factor 1 complex;intracellular part;macromolecular complex;protein complex		69.8	64.4	64.4	24.763	0	187.14	65295000000	204	0.327213	0.536868	0.631646	0.836344
P60763	P60763	Ras-related C3 botulinum toxin substrate 3	RAC3	sp|P60763|RAC3_HUMAN Ras-related C3 botulinum toxin substrate 3 OS=Homo sapiens OX=9606 GN=RAC3 PE=1 SV=1	8	3	0.00455669	0.981578	1.0039	0.00435386	1.94784	0.0131036	0.515391	36997010	59662000	65500040	68222970	139649900	89820050	131199900	84945970	67977980	50846990	58832970	47754970		actin cytoskeleton organization;actin filament-based process;biological regulation;catabolic process;cell projection assembly;cell projection organization;cellular catabolic process;cellular component assembly;cellular component assembly at cellular level;cellular component organization;cellular component organization at cellular level;cellular component organization or biogenesis;cellular compon…	binding;calcium-dependent protein binding;catalytic activity;GTP binding;GTPase activity;guanyl nucleotide binding;guanyl ribonucleotide binding;hydrolase activity;hydrolase activity, acting on acid anhydrides;hydrolase activity, acting on acid anhydrides, in phosphorus-containing anhydrides;nucleoside-triphosphatase activity;nucleotide binding;protein binding;purine nucleotide binding;purine rib…	cell body;cell part;cell periphery;cell projection;cell projection part;cytoplasmic part;cytoskeletal part;cytosol;endomembrane system;filamentous actin;growth cone;intracellular organelle part;intracellular part;lamellipodium;macromolecular complex;membrane;neuron projection;neuronal cell body;organelle part;perinuclear region of cytoplasm;plasma membrane;protein complex;site of polarized growth	Adherens junction;Axon guidance;B cell receptor signaling pathway;Colorectal cancer;Fc epsilon RI signaling pathway;Focal adhesion;MAPK signaling pathway;Natural killer cell mediated cytotoxicity;Pancreatic cancer;Pathways in cancer;Regulation of actin cytoskeleton;VEGF signaling pathway;Viral myocarditis;Wnt signaling pathway	49.5	20.8	20.8	21.379	0	5.5266	912610000	10	0.110599	0.990881	0.247487	0.868716
Q9NRC1	Q9NRC1	Suppressor of tumorigenicity 7 protein	ST7	sp|Q9NRC1|ST7_HUMAN Suppressor of tumorigenicity 7 protein OS=Homo sapiens OX=9606 GN=ST7 PE=1 SV=1	2	2	0.461459	0.874756	1.04603	0.354919	1.3161	0.0131941	0.794794	15332000	12567010	14947000	13661990	19797740	15709010	17440990	18178000	11683000	27390000	13766990	7460018				cell part;integral to membrane;intrinsic to membrane;membrane part		5	5	5	67.166	0	3.6389	171420000	1	0.72168	0.939388	0.697572	0.864667
Q9BTX1	Q9BTX1	Nucleoporin NDC1	NDC1	sp|Q9BTX1|NDC1_HUMAN Nucleoporin NDC1 OS=Homo sapiens OX=9606 GN=NDC1 PE=1 SV=2	18	18	0.0773961	0.237523	1.07074	0.321895	0.941153	0.0132551	1.13769	854230200	850100000	836019800	921479600	715249700	728280300	801490200	799830500	803730200	907170000	811470000	719350300		cellular component assembly;cellular component assembly at cellular level;cellular component organization;cellular component organization at cellular level;cellular component organization or biogenesis;cellular component organization or biogenesis at cellular level;cellular localization;cellular macromolecular complex assembly;cellular macromolecular complex subunit organization;cellular macromol…	structural constituent of nuclear pore;structural molecule activity	cell part;intracellular organelle part;intracellular part;macromolecular complex;membrane;membrane part;nuclear membrane;nuclear part;nuclear pore;organelle membrane;organelle part;pore complex;protein complex	RNA transport	36.9	36.9	36.9	76.304	0	151.87	10283000000	186	0.31147	0.422011	0.675764	0.85967
Q8WTT2	Q8WTT2	Nucleolar complex protein 3 homolog	NOC3L	sp|Q8WTT2|NOC3L_HUMAN Nucleolar complex protein 3 homolog OS=Homo sapiens OX=9606 GN=NOC3L PE=1 SV=1	28	28	0.010134	0.198827	1.04316	0.0444315	0.892622	0.0132883	1.16865	1877500000	1763401000	1893000000	1945601000	1466500000	1736699000	1526300000	1681701000	1887799000	1813999000	1744800000	1723399000		cell differentiation;cellular developmental process;cellular process;developmental process;fat cell differentiation		cell part;intracellular non-membrane-bounded organelle;intracellular organelle;intracellular organelle part;intracellular part;non-membrane-bounded organelle;nuclear body;nuclear part;nuclear speck;nucleolus;nucleoplasm part;organelle;organelle part		35.4	35.4	35.4	92.547	0	198.85	21922000000	275	0.137805	0.383406	0.398664	0.853429
P49757	P49757	Protein numb homolog	NUMB	sp|P49757|NUMB_HUMAN Protein numb homolog OS=Homo sapiens OX=9606 GN=NUMB PE=1 SV=2	14	12	0.0052313	0.350482	0.946778	0.00785529	0.78595	0.0134994	1.20463	337639800	326900200	295750000	301169900	295210100	240490100	258399900	254490200	373420300	337120200	318379900	305270000		adherens junction organization;anatomical structure development;axon guidance;biological regulation;cell differentiation;cell division;cell junction organization;cell surface receptor linked signaling pathway;cell-cell junction organization;cellular component organization;cellular component organization or biogenesis;cellular developmental process;cellular process;cellular response to stimulus;ch…	binding;protein binding	apical part of cell;basolateral plasma membrane;cell part;cytoplasmic part;early endosome;endosome;extrinsic to membrane;extrinsic to plasma membrane;integral to membrane;integral to plasma membrane;intracellular membrane-bounded organelle;intracellular organelle;intracellular part;intrinsic to membrane;intrinsic to plasma membrane;membrane;membrane part;membrane-bounded organelle;nucleus;organel…	Notch signaling pathway	29.5	29.5	27	70.803	0	93.281	3804600000	95	0.108519	0.543691	0.298159	0.860646
Q9UIJ7	Q9UIJ7	GTP:AMP phosphotransferase AK3, mitochondrial	AK3	sp|Q9UIJ7|KAD3_HUMAN GTP:AMP phosphotransferase AK3, mitochondrial OS=Homo sapiens OX=9606 GN=AK3 PE=1 SV=4	13	13	0.28626	0.510847	1.06198	0.481644	0.941463	0.013614	1.12801	1122400000	1162500000	998130600	1075201000	962120500	991609400	968529700	936009900	1057500000	1265699000	892450100	921629400		ADP biosynthetic process;ADP metabolic process;AMP metabolic process;biological regulation;biosynthetic process;blood coagulation;cellular biosynthetic process;cellular metabolic process;cellular nitrogen compound biosynthetic process;cellular nitrogen compound metabolic process;cellular process;coagulation;GTP metabolic process;hemostasis;heterocycle biosynthetic process;heterocycle metabolic pr…	adenyl nucleotide binding;adenyl ribonucleotide binding;ATP binding;binding;catalytic activity;GTP binding;guanyl nucleotide binding;guanyl ribonucleotide binding;kinase activity;nucleobase-containing compound kinase activity;nucleoside triphosphate adenylate kinase activity;nucleotide binding;phosphotransferase activity, phosphate group as acceptor;purine nucleotide binding;purine ribonucleoside…	cell part;cytoplasmic part;intracellular membrane-bounded organelle;intracellular organelle;intracellular organelle lumen;intracellular organelle part;intracellular part;membrane-bounded organelle;membrane-enclosed lumen;mitochondrial matrix;mitochondrial part;mitochondrion;organelle;organelle lumen;organelle part	Pyrimidine metabolism	58.6	58.6	58.6	25.565	0	90.232	12985000000	88	0.576654	0.681027	0.774844	0.86112
Q96C00	Q96C00	Zinc finger and BTB domain-containing protein 9	ZBTB9	sp|Q96C00|ZBTB9_HUMAN Zinc finger and BTB domain-containing protein 9 OS=Homo sapiens OX=9606 GN=ZBTB9 PE=1 SV=1	1	1	0.0270317	0.439231	0.877805	0.0790268	1.52746	0.013785	0.574682	7356504	10383000	9371603	9137906	14543000	18060550	10848000	21048020	13914000	7069505	10788000	10382000		biological regulation;biosynthetic process;cellular biosynthetic process;cellular macromolecule biosynthetic process;cellular macromolecule metabolic process;cellular metabolic process;cellular nitrogen compound metabolic process;cellular process;macromolecule biosynthetic process;macromolecule metabolic process;metabolic process;nitrogen compound metabolic process;nucleic acid metabolic process;…	binding;cation binding;DNA binding;ion binding;metal ion binding;nucleic acid binding	cell part;intracellular membrane-bounded organelle;intracellular organelle;intracellular part;membrane-bounded organelle;nucleus;organelle		4	4	4	50.602	0	4.5761	111000000	3	0.20572	0.624583	0.457298	0.861624
O95363	O95363	Phenylalanine--tRNA ligase, mitochondrial	FARS2	sp|O95363|SYFM_HUMAN Phenylalanine--tRNA ligase, mitochondrial OS=Homo sapiens OX=9606 GN=FARS2 PE=1 SV=1	5	5	0.000948844	0.185576	1.10196	0.000455773	1.46138	0.0139794	0.754052	38586000	41992980	45914000	34128980	57035020	46105000	51561030	57924030	37655000	36406990	35865000	35022000		amine metabolic process;amino acid activation;carboxylic acid metabolic process;cellular amine metabolic process;cellular amino acid metabolic process;cellular ketone metabolic process;cellular macromolecule metabolic process;cellular metabolic process;cellular nitrogen compound metabolic process;cellular process;gene expression;macromolecule metabolic process;metabolic process;ncRNA metabolic pr…	adenyl nucleotide binding;adenyl ribonucleotide binding;aminoacyl-tRNA ligase activity;ATP binding;binding;catalytic activity;cation binding;ion binding;ligase activity;ligase activity, forming aminoacyl-tRNA and related compounds;ligase activity, forming carbon-oxygen bonds;magnesium ion binding;metal ion binding;nucleic acid binding;nucleotide binding;phenylalanine-tRNA ligase activity;purine n…	cell part;cytoplasmic part;intracellular organelle lumen;intracellular organelle part;intracellular part;membrane-enclosed lumen;mitochondrial matrix;mitochondrial part;organelle lumen;organelle part	Aminoacyl-tRNA biosynthesis	12.2	12.2	12.2	52.356	0	18.179	528430000	21	0.05512	0.364294	0.1916	0.855495
P02792	P02792	Ferritin light chain	FTL	sp|P02792|FRIL_HUMAN Ferritin light chain OS=Homo sapiens OX=9606 GN=FTL PE=1 SV=2	7	7	0.0333439	0.28099	0.759381	0.123101	1.66239	0.0139982	0.4568	84305000	84778020	130300000	79804020	322330100	204260000	211770000	122420000	153490000	67617030	131700100	163510000		biological regulation;cation homeostasis;cation transport;cell death;cellular cation homeostasis;cellular chemical homeostasis;cellular component organization;cellular component organization or biogenesis;cellular homeostasis;cellular ion homeostasis;cellular iron ion homeostasis;cellular metal ion homeostasis;cellular process;chemical homeostasis;death;establishment of localization;establishment…	binding;cation binding;ferric iron binding;identical protein binding;ion binding;iron ion binding;metal ion binding;protein binding;transition metal ion binding	cell part;cytoplasmic part;cytosol;extracellular membrane-bounded organelle;extracellular organelle;extracellular region part;extracellular vesicular exosome;ferritin complex;intracellular ferritin complex;intracellular part;macromolecular complex;membrane;membrane-bounded organelle;membrane-bounded vesicle;organelle;protein complex;vesicle	Mineral absorption;Porphyrin and chlorophyll metabolism	45.7	45.7	45.7	20.019	0	30.873	1791400000	43	0.223732	0.470007	0.512681	0.847269
Q9P2I0	Q9P2I0	Cleavage and polyadenylation specificity factor subunit 2	CPSF2	sp|Q9P2I0|CPSF2_HUMAN Cleavage and polyadenylation specificity factor subunit 2 OS=Homo sapiens OX=9606 GN=CPSF2 PE=1 SV=2	32	32	0.128938	0.636474	1.02826	0.199637	0.923906	0.0140428	1.11295	898959600	988769900	953700100	995950300	911800500	828469600	862350200	844750300	921590500	812600400	982050200	1026900000		biosynthetic process;cellular biosynthetic process;cellular macromolecule biosynthetic process;cellular macromolecule metabolic process;cellular metabolic process;cellular nitrogen compound metabolic process;cellular process;establishment of localization;establishment of localization in cell;establishment of RNA localization;gene expression;histone mRNA 3'-end processing;histone mRNA metabolic pr…	binding;catalytic activity;hydrolase activity;nucleic acid binding;protein binding;RNA binding	cell part;intracellular organelle part;intracellular part;macromolecular complex;membrane;mRNA cleavage and polyadenylation specificity factor complex;mRNA cleavage factor complex;nuclear part;nucleoplasm;nucleoplasm part;organelle part;protein complex	mRNA surveillance pathway	57.9	57.9	57.9	88.486	0	157.83	11442000000	216	0.393355	0.778803	0.576479	0.84221
O14965	O14965	Aurora kinase A	AURKA	sp|O14965|AURKA_HUMAN Aurora kinase A OS=Homo sapiens OX=9606 GN=AURKA PE=1 SV=2	9	8	0.0492923	0.851488	0.985448	0.0778949	1.18907	0.0140815	0.828756	102600000	114850000	99605970	102499900	128690100	120550000	142130000	115660000	96289040	113860000	93537040	124400000		anaphase-promoting complex-dependent proteasomal ubiquitin-dependent protein catabolic process;biological regulation;catabolic process;cell cycle;cell cycle phase;cell cycle process;cell projection organization;cellular catabolic process;cellular component organization;cellular component organization at cellular level;cellular component organization or biogenesis;cellular component organization o…	adenyl nucleotide binding;adenyl ribonucleotide binding;ATP binding;binding;catalytic activity;enzyme binding;kinase activity;kinase binding;nucleotide binding;phosphotransferase activity, alcohol group as acceptor;protein binding;protein kinase activity;protein kinase binding;protein serine/threonine kinase activity;protein serine/threonine/tyrosine kinase activity;purine nucleotide binding;puri…	cell part;centrosome;cytoplasmic part;cytoskeletal part;cytoskeleton;cytosol;intracellular membrane-bounded organelle;intracellular non-membrane-bounded organelle;intracellular organelle;intracellular organelle part;intracellular part;macromolecular complex;membrane-bounded organelle;microtubule;microtubule cytoskeleton;microtubule organizing center;midbody;non-membrane-bounded organelle;nucleus;…	Oocyte meiosis	36	34	34	45.809	0	21.448	1408100000	39	0.253556	0.925711	0.456279	0.83566
Q53S33	Q53S33	BolA-like protein 3	BOLA3	sp|Q53S33|BOLA3_HUMAN BolA-like protein 3 OS=Homo sapiens OX=9606 GN=BOLA3 PE=1 SV=1	5	5	0.185628	0.146537	1.31702	0.510516	1.12112	0.0141801	1.17474	458709800	391699900	420579800	392370100	362160200	328840000	376140000	347559900	388119900	442930000	243200100	235719900				extracellular region		43	43	43	12.114	0	96.075	4533400000	62	0.470648	0.314693	0.788195	0.835888
Q9Y4E1;Q5SRD0	Q9Y4E1	WASH complex subunit FAM21C	FAM21C	sp|Q9Y4E1|WAC2C_HUMAN WASH complex subunit 2C OS=Homo sapiens OX=9606 GN=WASHC2C PE=1 SV=4	22	3	0.0849677	0.213176	0.785194	0.39275	1.18011	0.0141838	0.665357	6516897	6448103	8585599	8360099	13952520	9056602	11587090	10511010	7211701	11141990	7334004	13465000		cellular process;endosome transport;establishment of localization;establishment of localization in cell;intracellular transport;retrograde transport, endosome to Golgi;transport;vesicle-mediated transport	binding;protein binding	cell part;cytoplasmic part;early endosome;early endosome membrane;endosomal part;endosome;endosome membrane;intracellular membrane-bounded organelle;intracellular organelle;intracellular organelle part;intracellular part;macromolecular complex;membrane;membrane-bounded organelle;organelle;organelle membrane;organelle part;plasma membrane;protein complex;WASH complex		28	3.3	3.3	144.91	0	6.7706	96515000	4	0.327078	0.40079	0.724086	0.828148
Q8TAG9	Q8TAG9	Exocyst complex component 6	EXOC6	sp|Q8TAG9|EXOC6_HUMAN Exocyst complex component 6 OS=Homo sapiens OX=9606 GN=EXOC6 PE=1 SV=3	6	6	0.0122628	0.0471055	0.876845	0.310588	1.03572	0.0145558	0.846604	39090020	48355030	44867000	41827030	52833970	48769970	51308000	52230030	47359000	50938020	47343970	52540020		cell differentiation;cellular component organization;cellular component organization or biogenesis;cellular developmental process;cellular macromolecule metabolic process;cellular metabolic process;cellular process;cellular protein metabolic process;developmental process;erythrocyte differentiation;establishment of localization;establishment of protein localization;macromolecule metabolic process…		cell cortex part;cell part;cytoplasmic part;exocyst;intracellular part;macromolecular complex;membrane;plasma membrane;protein complex		10.3	10.3	10.3	93.721	0	10.639	602640000	25	0.144453	0.1664	0.665473	0.836655
Q6NW34	Q6NW34	Uncharacterized protein C3orf17	C3orf17	sp|Q6NW34|NEPRO_HUMAN Nucleolus and neural progenitor protein OS=Homo sapiens OX=9606 GN=NEPRO PE=1 SV=3	8	8	0.00963026	0.24754	1.05712	0.0376972	0.82662	0.0146896	1.27885	123830000	119480000	123679900	138240100	94684060	114249900	84161010	103880000	122110000	110340000	126910100	118460000				cell part;integral to membrane;intrinsic to membrane;membrane part		17.8	17.8	17.8	64.551	0	10.464	1446000000	26	0.13384	0.433003	0.386805	0.836432
Q96BH1	Q96BH1	E3 ubiquitin-protein ligase RNF25	RNF25	sp|Q96BH1|RNF25_HUMAN E3 ubiquitin-protein ligase RNF25 OS=Homo sapiens OX=9606 GN=RNF25 PE=1 SV=1	4	4	0.00809102	0.000883284	0.755762	0.618866	1.05521	0.0147871	0.716217	20098010	22707000	21012010	20798010	23694000	28280000	30101980	37576020	28116010	27675990	25549010	30749010		biological regulation;cellular macromolecule metabolic process;cellular metabolic process;cellular process;cellular protein metabolic process;macromolecule metabolic process;macromolecule modification;metabolic process;positive regulation of molecular function;positive regulation of NF-kappaB transcription factor activity;positive regulation of sequence-specific DNA binding transcription factor a…	acid-amino acid ligase activity;binding;catalytic activity;cation binding;ion binding;ligase activity;ligase activity, forming carbon-nitrogen bonds;metal ion binding;NF-kappaB binding;protein binding;small conjugating protein ligase activity;transcription factor binding;transition metal ion binding;ubiquitin-protein ligase activity;zinc ion binding	cell part;cytoplasmic part;cytosol;intracellular membrane-bounded organelle;intracellular organelle;intracellular part;membrane-bounded organelle;nucleus;organelle		10.9	10.9	10.9	51.218	0	7.2902	330620000	11	0.126306	0.0601951	0.842013	0.833786
A0FGR8	A0FGR8	Extended synaptotagmin-2	ESYT2	sp|A0FGR8|ESYT2_HUMAN Extended synaptotagmin-2 OS=Homo sapiens OX=9606 GN=ESYT2 PE=1 SV=1	28	28	0.00707558	0.288812	0.970276	0.0108589	0.896121	0.0148658	1.08275	1333699000	1283100000	1347401000	1285100000	1145200000	1237200000	1214600000	1252800000	1425001000	1383300000	1294301000	1310399000		cellular component organization;cellular component organization or biogenesis;cellular membrane organization;cellular process;endocytosis;establishment of localization;lipid transport;membrane invagination;membrane organization;organic substance transport;transport;vesicle-mediated transport	alcohol binding;amine binding;binding;calcium ion binding;calcium-dependent phospholipid binding;cation binding;ion binding;lipid binding;metal ion binding;phosphatidylcholine binding;phosphatidylethanolamine binding;phosphatidylinositol binding;phospholipid binding;protein binding;quaternary ammonium group binding	cell part;cytoplasmic part;endoplasmic reticulum part;extrinsic to internal side of plasma membrane;extrinsic to membrane;extrinsic to plasma membrane;integral to membrane;integral to plasma membrane;intracellular organelle part;intracellular part;intrinsic to endoplasmic reticulum membrane;intrinsic to membrane;intrinsic to organelle membrane;intrinsic to plasma membrane;membrane;membrane part;o…		41.7	41.7	41.7	102.36	0	206.94	16134000000	320	0.118431	0.478302	0.313012	0.829487
Q9NWV4	Q9NWV4	UPF0587 protein C1orf123	C1orf123	sp|Q9NWV4|CA123_HUMAN UPF0587 protein C1orf123 OS=Homo sapiens OX=9606 GN=C1orf123 PE=1 SV=1	6	6	0.00840209	0.57243	0.960643	0.00296585	1.21147	0.0148875	0.792957	178910100	192840000	165410100	144370000	195610100	222770000	217480100	219889900	175920000	170760000	169330000	190190100				extracellular membrane-bounded organelle;extracellular organelle;extracellular region part;extracellular vesicular exosome;membrane-bounded organelle;membrane-bounded vesicle;organelle;vesicle		51.2	51.2	51.2	18.048	0	21.064	2305500000	40	0.129227	0.733137	0.254385	0.823614
O94760	O94760	N(G),N(G)-dimethylarginine dimethylaminohydrolase 1	DDAH1	sp|O94760|DDAH1_HUMAN N(G),N(G)-dimethylarginine dimethylaminohydrolase 1 OS=Homo sapiens OX=9606 GN=DDAH1 PE=1 SV=3	12	11	0.0670405	0.267354	0.929606	0.246107	1.09092	0.0149201	0.852127	234730000	241730100	257479800	260109900	268840000	316670000	275230000	307599900	251699900	240979900	271710000	308770100		amine catabolic process;amine metabolic process;arginine catabolic process;arginine metabolic process;biological regulation;carboxylic acid catabolic process;carboxylic acid metabolic process;catabolic process;cellular amine metabolic process;cellular amino acid catabolic process;cellular amino acid metabolic process;cellular catabolic process;cellular ketone metabolic process;cellular metabolic …	amine binding;amino acid binding;binding;carboxylic acid binding;catalytic activity;cation binding;dimethylargininase activity;hydrolase activity;hydrolase activity, acting on carbon-nitrogen (but not peptide) bonds;hydrolase activity, acting on carbon-nitrogen (but not peptide) bonds, in linear amidines;ion binding;metal ion binding	cell part;cytoplasmic part;extracellular membrane-bounded organelle;extracellular organelle;extracellular region part;extracellular vesicular exosome;intracellular membrane-bounded organelle;intracellular organelle;intracellular part;membrane-bounded organelle;membrane-bounded vesicle;mitochondrion;organelle;vesicle		53.7	53.7	50.9	31.121	0	17.844	3336500000	64	0.291123	0.454843	0.620216	0.819026
P49354	P49354	Protein farnesyltransferase/geranylgeranyltransferase type-1 subunit alpha	FNTA	sp|P49354|FNTA_HUMAN Protein farnesyltransferase/geranylgeranyltransferase type-1 subunit alpha OS=Homo sapiens OX=9606 GN=FNTA PE=1 SV=1	7	7	0.010222	0.50217	0.950618	0.00379634	1.20194	0.0149658	0.790901	80385990	62515010	77873040	83010000	90538960	96761980	92717060	102209900	81376060	77003030	85310950	74413020		apoptosis;biological regulation;cell death;cell surface receptor linked signaling pathway;cellular component disassembly;cellular component disassembly at cellular level;cellular component disassembly involved in apoptosis;cellular component organization;cellular component organization at cellular level;cellular component organization or biogenesis;cellular component organization or biogenesis at…	alpha-tubulin binding;binding;CAAX-protein geranylgeranyltransferase activity;catalytic activity;cytoskeletal protein binding;microtubule binding;prenyltransferase activity;protein binding;protein farnesyltransferase activity;protein geranylgeranyltransferase activity;protein prenyltransferase activity;transferase activity;transferase activity, transferring alkyl or aryl (other than methyl) group…	CAAX-protein geranylgeranyltransferase complex;cell part;cytoplasm;cytoplasmic part;cytoskeletal part;cytosol;intracellular organelle part;intracellular part;macromolecular complex;microtubule associated complex;organelle part;protein complex;protein farnesyltransferase complex		23	23	23	44.408	0	12.452	1028900000	38	0.138147	0.674022	0.268825	0.813552
Q9NSC2;Q9BXA9	Q9NSC2	Sal-like protein 1	SALL1	sp|Q9NSC2|SALL1_HUMAN Sal-like protein 1 OS=Homo sapiens OX=9606 GN=SALL1 PE=1 SV=2	10	9	0.0368615	0.285594	0.815598	0.0342005	0.636569	0.0150318	1.28124	56798960	69275010	50850010	56937000	44958020	49623030	45445000	41697000	92081960	96278980	55036020	52765000		adrenal gland development;anatomical structure development;anatomical structure formation involved in morphogenesis;anatomical structure morphogenesis;appendage development;appendage morphogenesis;biological regulation;biosynthetic process;branching involved in ureteric bud morphogenesis;branching morphogenesis of a tube;cardiac septum development;cell communication;cell development;cell differen…	beta-catenin binding;binding;cation binding;chromatin binding;DNA binding;ion binding;metal ion binding;nucleic acid binding;nucleic acid binding transcription factor activity;protein binding;sequence-specific DNA binding transcription factor activity	cell part;chromatin;chromatin remodeling complex;chromocenter;chromosomal part;cytoplasm;heterochromatin;histone deacetylase complex;intracellular membrane-bounded organelle;intracellular organelle;intracellular organelle part;intracellular part;macromolecular complex;membrane-bounded organelle;nuclear part;nucleoplasm part;nucleus;NuRD complex;organelle;organelle part;protein complex;transcripti…		11.3	11.3	10.3	140.4	0	9.5405	748520000	7	0.230514	0.474998	0.378224	0.810427
Q96MM7	Q96MM7	Heparan-sulfate 6-O-sulfotransferase 2	HS6ST2	sp|Q96MM7|H6ST2_HUMAN Heparan-sulfate 6-O-sulfotransferase 2 OS=Homo sapiens OX=9606 GN=HS6ST2 PE=2 SV=2	4	4	0.0187664	0.89783	1.01032	0.0126742	0.821139	0.0151667	1.23039	44888000	53271010	51282020	41705990	38304020	39747000	36342980	40331980	46786020	54157030	45642980	42443010		amine metabolic process;aminoglycan biosynthetic process;aminoglycan metabolic process;biosynthetic process;carbohydrate biosynthetic process;carbohydrate metabolic process;glycosaminoglycan biosynthetic process;glycosaminoglycan metabolic process;macromolecule biosynthetic process;macromolecule metabolic process;metabolic process;nitrogen compound metabolic process;polysaccharide biosynthetic pr…	catalytic activity;sulfotransferase activity;transferase activity;transferase activity, transferring sulfur-containing groups	cell part;cytoplasmic part;extracellular membrane-bounded organelle;extracellular organelle;extracellular region part;extracellular vesicular exosome;Golgi apparatus part;Golgi membrane;integral to membrane;intracellular organelle part;intracellular part;intrinsic to membrane;membrane;membrane part;membrane-bounded organelle;membrane-bounded vesicle;organelle;organelle membrane;organelle part;ves…	Glycosaminoglycan biosynthesis - heparan sulfate	11.1	11.1	11.1	69.129	0	18.286	559680000	6	0.165207	0.954611	0.312495	0.809559
Q14019	Q14019	Coactosin-like protein	COTL1	sp|Q14019|COTL1_HUMAN Coactosin-like protein OS=Homo sapiens OX=9606 GN=COTL1 PE=1 SV=3	8	8	0.0107182	0.936486	1.00392	0.0115169	1.17289	0.0152363	0.855941	363470100	344920000	341010200	308060200	362979800	413130000	414100100	395130100	312859900	357450000	354199800	327320100		defense response;defense response to fungus;multi-organism process;response to biotic stimulus;response to fungus;response to other organism;response to stimulus;response to stress	actin binding;binding;cytoskeletal protein binding;enzyme binding;protein binding	cell part;cytoplasm;cytoskeleton;extracellular membrane-bounded organelle;extracellular organelle;extracellular region part;extracellular vesicular exosome;intracellular non-membrane-bounded organelle;intracellular organelle;intracellular organelle part;intracellular part;membrane;membrane-bounded organelle;membrane-bounded vesicle;non-membrane-bounded organelle;nuclear membrane;nuclear part;orga…		58.5	58.5	58.5	15.945	0	34.228	4393600000	40	0.137124	0.970341	0.304309	0.807227
Q13823	Q13823	Nucleolar GTP-binding protein 2	GNL2	sp|Q13823|NOG2_HUMAN Nucleolar GTP-binding protein 2 OS=Homo sapiens OX=9606 GN=GNL2 PE=1 SV=1	30	30	0.000583061	0.0204342	0.908294	0.00129056	0.820611	0.0154014	1.10685	1334399000	1362300000	1259799000	1356500000	1198500000	1153900000	1164700000	1285000000	1454400000	1517200000	1515800000	1364600000		catabolic process;cellular catabolic process;cellular component biogenesis;cellular component biogenesis at cellular level;cellular component organization or biogenesis;cellular component organization or biogenesis at cellular level;cellular metabolic process;cellular nitrogen compound catabolic process;cellular nitrogen compound metabolic process;cellular process;GTP catabolic process;GTP metabo…	binding;catalytic activity;GTP binding;GTPase activity;guanyl nucleotide binding;guanyl ribonucleotide binding;hydrolase activity;hydrolase activity, acting on acid anhydrides;hydrolase activity, acting on acid anhydrides, in phosphorus-containing anhydrides;nucleoside-triphosphatase activity;nucleotide binding;purine nucleotide binding;purine ribonucleoside triphosphate binding;purine ribonucleo…	cell part;intracellular membrane-bounded organelle;intracellular non-membrane-bounded organelle;intracellular organelle;intracellular organelle part;intracellular part;membrane;membrane-bounded organelle;non-membrane-bounded organelle;nuclear part;nucleolus;nucleus;organelle;organelle part	Ribosome biogenesis in eukaryotes	44.3	44.3	44.3	83.654	0	131.65	17045000000	244	0.0523636	0.119369	0.21456	0.808667
Q9Y256	Q9Y256	CAAX prenyl protease 2	RCE1	sp|Q9Y256|FACE2_HUMAN CAAX prenyl protease 2 OS=Homo sapiens OX=9606 GN=RCE1 PE=1 SV=1	3	3	0.0291237	0.0432978	1.2043	0.689093	1.026	0.0155466	1.17379	44612010	53436980	45800020	44360990	39055980	39210980	42313980	39374980	36685000	43222990	34072990	42619000		CAAX-box protein processing;macromolecule metabolic process;metabolic process;primary metabolic process;protein maturation;protein metabolic process;protein processing;proteolysis	catalytic activity;cysteine-type endopeptidase activity;cysteine-type peptidase activity;endopeptidase activity;hydrolase activity;metalloendopeptidase activity;metallopeptidase activity;peptidase activity;peptidase activity, acting on L-amino acid peptides	cell part;cytoplasmic part;endoplasmic reticulum membrane;endoplasmic reticulum part;integral to membrane;integral to plasma membrane;intracellular organelle part;intracellular part;intrinsic to membrane;intrinsic to plasma membrane;membrane;membrane part;organelle membrane;organelle part;plasma membrane part		10.9	10.9	10.9	35.832	0	4.7367	523530000	9	0.210437	0.158534	0.872723	0.809719
P52789	P52789	Hexokinase-2	HK2	sp|P52789|HXK2_HUMAN Hexokinase-2 OS=Homo sapiens OX=9606 GN=HK2 PE=1 SV=2	38	34	0.000726277	0.00152817	0.677658	0.0292827	0.880716	0.0156567	0.769439	872830400	1149501000	926390100	854590500	1156100000	1136301000	1322700000	1304200000	1439300000	1334099000	1356100000	1446499000		alcohol catabolic process;alcohol metabolic process;apoptotic mitochondrial changes;biological regulation;body fluid secretion;carbohydrate catabolic process;carbohydrate homeostasis;carbohydrate metabolic process;carbohydrate transport;catabolic process;cellular carbohydrate catabolic process;cellular carbohydrate metabolic process;cellular chemical homeostasis;cellular component organization;ce…	adenyl nucleotide binding;adenyl ribonucleotide binding;ATP binding;binding;carbohydrate binding;carbohydrate kinase activity;catalytic activity;fructokinase activity;glucokinase activity;glucose binding;hexokinase activity;kinase activity;mannokinase activity;monosaccharide binding;nucleotide binding;phosphotransferase activity, alcohol group as acceptor;purine nucleotide binding;purine ribonucl…	cell part;cytoplasmic part;cytosol;intracellular organelle part;intracellular part;membrane;mitochondrial membrane;mitochondrial outer membrane;mitochondrial part;organelle membrane;organelle outer membrane;organelle part;outer membrane	Amino sugar and nucleotide sugar metabolism;Butirosin and neomycin biosynthesis;Carbohydrate digestion and absorption;Fructose and mannose metabolism;Galactose metabolism;Glycolysis / Gluconeogenesis;Insulin signaling pathway;Starch and sucrose metabolism;Streptomycin biosynthesis;Type II diabetes mellitus	48	43.8	43.8	102.38	0	170.27	14910000000	292	0.0557838	0.0615433	0.360156	0.807016
Q9HD15	Q9HD15	Steroid receptor RNA activator 1	SRA1	sp|Q9HD15|SRA1_HUMAN Steroid receptor RNA activator 1 OS=Homo sapiens OX=9606 GN=SRA1 PE=1 SV=1	5	5	0.371456	0.454578	1.50849	0.276322	1.85144	0.0158094	0.814764	29147010	29951010	27037980	33256020	38645020	39961980	33030010	34920000	28375990	33300980	4280881	37475020		apoptosis;biological regulation;biosynthetic process;cell death;cell differentiation;cell proliferation;cellular biosynthetic process;cellular developmental process;cellular macromolecule biosynthetic process;cellular macromolecule metabolic process;cellular metabolic process;cellular nitrogen compound metabolic process;cellular process;death;developmental process;macromolecule biosynthetic proce…	binding;DNA binding;ligand-dependent nuclear receptor transcription coactivator activity;nucleic acid binding;protein binding;protein binding transcription factor activity;receptor activator activity;receptor regulator activity;thyroid hormone receptor activator activity;transcription coactivator activity;transcription cofactor activity;transcription factor binding transcription factor activity	cell leading edge;cell part;cytoplasm;cytoskeleton;extracellular region part;intercellular bridge;intracellular membrane-bounded organelle;intracellular non-membrane-bounded organelle;intracellular organelle;intracellular organelle part;intracellular part;macromolecular complex;membrane;membrane-bounded organelle;microtubule cytoskeleton;non-membrane-bounded organelle;nuclear part;nucleoplasm par…		24.2	24.2	24.2	25.673	0	8.7814	367820000	9	0.653521	0.636251	0.644077	0.811577
Q13625	Q13625	Apoptosis-stimulating of p53 protein 2	TP53BP2	sp|Q13625|ASPP2_HUMAN Apoptosis-stimulating of p53 protein 2 OS=Homo sapiens OX=9606 GN=TP53BP2 PE=1 SV=2	18	17	0.00493627	0.000431226	0.808733	0.72035	0.976945	0.0158489	0.827818	153770100	151830000	155069900	160570000	175729900	203700100	166009900	208310000	193660100	205660100	179570000	190009900		anatomical structure development;biological regulation;cell cycle;cellular process;cellular response to stimulus;central nervous system development;developmental process;embryo development;embryo development ending in birth or egg hatching;heart development;induction of apoptosis;induction of apoptosis by intracellular signals;induction of programmed cell death;intracellular signal transduction;n…	binding;binding, bridging;identical protein binding;NF-kappaB binding;protein binding;protein binding, bridging;SH3/SH2 adaptor activity;signaling adaptor activity;transcription factor binding	cell part;cytoplasm;cytoplasmic part;intracellular membrane-bounded organelle;intracellular organelle;intracellular part;membrane-bounded organelle;nucleus;organelle;perinuclear region of cytoplasm		27.7	27.7	27	125.61	0	80.344	2221600000	56	0.10689	0.0627619	0.886676	0.806097
Q04323	Q04323	UBX domain-containing protein 1	UBXN1	sp|Q04323|UBXN1_HUMAN UBX domain-containing protein 1 OS=Homo sapiens OX=9606 GN=UBXN1 PE=1 SV=2	9	9	0.0463295	0.0709771	0.863507	0.900186	0.992789	0.0160969	0.86978	822149900	834929500	699630100	781420000	905720000	920439800	866389900	907850400	771849700	945199700	964819600	958930600		biological regulation;catabolic process;cellular catabolic process;cellular macromolecule catabolic process;cellular macromolecule metabolic process;cellular metabolic process;cellular process;macromolecule catabolic process;macromolecule metabolic process;metabolic process;modification-dependent macromolecule catabolic process;modification-dependent protein catabolic process;negative regulation …	ATPase binding;binding;enzyme binding;K6-linked polyubiquitin binding;polyubiquitin binding;protein binding;small conjugating protein binding;ubiquitin binding;ubiquitin protein ligase binding	Cdc48p-Npl4p-Ufd1p AAA ATPase complex;cell body;cell part;cell projection;cytoplasm;cytoplasmic part;dendrite;endoplasmic reticulum part;intracellular membrane-bounded organelle;intracellular organelle;intracellular organelle part;intracellular part;macromolecular complex;membrane part;membrane-bounded organelle;neuron projection;neuronal cell body;nucleus;organelle;organelle part;protein complex		46.5	46.5	46.5	33.325	0	323.31	10883000000	88	0.248439	0.205903	0.966603	0.811552
O43318	O43318	Mitogen-activated protein kinase kinase kinase 7	MAP3K7	sp|O43318|M3K7_HUMAN Mitogen-activated protein kinase kinase kinase 7 OS=Homo sapiens OX=9606 GN=MAP3K7 PE=1 SV=1	7	7	0.00869474	0.0111305	0.751583	0.874443	1.01278	0.0161881	0.7421	43838020	47998980	55103000	58309970	67922020	82256960	63827010	62512040	71964990	73630030	66201040	60402000		activation of immune response;activation of innate immune response;activation of MAPK activity;activation of MAPKK activity;activation of NF-kappaB-inducing kinase activity;activation of protein kinase activity;anatomical structure formation involved in morphogenesis;angiogenesis;antigen receptor-mediated signaling pathway;apoptosis;biological regulation;biosynthetic process;cell death;cell surfa…	adenyl nucleotide binding;adenyl ribonucleotide binding;ATP binding;binding;catalytic activity;cation binding;ion binding;kinase activity;magnesium ion binding;MAP kinase kinase activity;MAP kinase kinase kinase activity;metal ion binding;molecular transducer activity;nucleotide binding;phosphotransferase activity, alcohol group as acceptor;protein binding;protein kinase activity;protein serine/t…	Ada2/Gcn5/Ada3 transcription activator complex;cell part;cytoplasm;cytoplasmic part;cytosol;endosomal part;endosome membrane;histone acetyltransferase complex;intracellular membrane-bounded organelle;intracellular organelle;intracellular organelle part;intracellular part;macromolecular complex;membrane;membrane-bounded organelle;nuclear part;nucleoplasm part;nucleus;organelle;organelle membrane;o…	Adherens junction;Leishmaniasis;MAPK signaling pathway;Measles;NOD-like receptor signaling pathway;Osteoclast differentiation;RIG-I-like receptor signaling pathway;T cell receptor signaling pathway;Toll-like receptor signaling pathway;Toxoplasmosis;Wnt signaling pathway	16.3	16.3	16.3	67.195	0	38.89	781550000	18	0.130494	0.0936607	0.955194	0.807302
Q9H8H0	Q9H8H0	Nucleolar protein 11	NOL11	sp|Q9H8H0|NOL11_HUMAN Nucleolar protein 11 OS=Homo sapiens OX=9606 GN=NOL11 PE=1 SV=1	28	28	0.0104663	0.0040489	1.1067	0.777529	0.989589	0.0161976	1.11834	1837801000	1785401000	1886699000	1898301000	1532801000	1686200000	1776101000	1636601000	1745001000	1671401000	1601301000	1677400000		biosynthetic process;cellular biosynthetic process;cellular macromolecule biosynthetic process;cellular macromolecule metabolic process;cellular metabolic process;cellular nitrogen compound metabolic process;cellular process;macromolecule biosynthetic process;macromolecule metabolic process;maturation of SSU-rRNA;metabolic process;ncRNA metabolic process;ncRNA processing;nitrogen compound metabol…	binding;protein binding	cell part;intracellular non-membrane-bounded organelle;intracellular organelle;intracellular organelle part;intracellular part;macromolecular complex;non-membrane-bounded organelle;nuclear part;nucleolar part;nucleolus;organelle;organelle part;protein complex;t-UTP complex		52.7	52.7	52.7	81.123	0	316.03	21496000000	221	0.138	0.0674864	0.908207	0.802173
P60059	P60059	Protein transport protein Sec61 subunit gamma	SEC61G	sp|P60059|SC61G_HUMAN Protein transport protein Sec61 subunit gamma OS=Homo sapiens OX=9606 GN=SEC61G PE=1 SV=1	2	2	0.000732364	0.0239804	1.30073	0.00159203	1.79366	0.0166303	0.725185	433290000	416510000	342279900	373580200	575930000	432460200	635090000	527500100	308280200	331140000	244480000	323010100		antigen processing and presentation;antigen processing and presentation of exogenous antigen;antigen processing and presentation of exogenous peptide antigen;antigen processing and presentation of exogenous peptide antigen via MHC class I;antigen processing and presentation of exogenous peptide antigen via MHC class I, TAP-dependent;antigen processing and presentation of peptide antigen;antigen p…	active transmembrane transporter activity;macromolecule transmembrane transporter activity;P-P-bond-hydrolysis-driven protein transmembrane transporter activity;P-P-bond-hydrolysis-driven transmembrane transporter activity;primary active transmembrane transporter activity;protein transmembrane transporter activity;protein transporter activity;substrate-specific transmembrane transporter activity;…	cell part;cytoplasmic part;endoplasmic reticulum membrane;endoplasmic reticulum part;integral to membrane;intracellular organelle part;intracellular part;intrinsic to membrane;membrane;membrane part;organelle membrane;organelle part	Phagosome;Protein export;Protein processing in endoplasmic reticulum;Vibrio cholerae infection	36.8	36.8	36.8	7.7412	0	36.036	4986300000	28	0.0548421	0.129659	0.221548	0.816625
Q15545	Q15545	Transcription initiation factor TFIID subunit 7	TAF7	sp|Q15545|TAF7_HUMAN Transcription initiation factor TFIID subunit 7 OS=Homo sapiens OX=9606 GN=TAF7 PE=1 SV=1	3	3	0.00384023	0.114817	0.8987	0.00381442	0.791925	0.0167275	1.13483	15000000	17361000	15370990	16506990	14886990	14197000	13722000	13737000	16496000	19570990	19144010	16389000		amine transport;biological regulation;biosynthetic process;cellular biosynthetic process;cellular macromolecule biosynthetic process;cellular macromolecule metabolic process;cellular metabolic process;cellular nitrogen compound metabolic process;cellular process;cellular response to stimulus;establishment of localization;estrogen receptor signaling pathway;intracellular receptor mediated signalin…	binding;DNA binding;enzyme binding;histone acetyltransferase binding;hormone receptor binding;nuclear hormone receptor binding;nucleic acid binding;protein binding;protein binding transcription factor activity;receptor binding;regulatory region DNA binding;regulatory region nucleic acid binding;thyroid hormone receptor binding;transcription coactivator activity;transcription cofactor activity;tra…	cell part;cytoplasmic part;Golgi apparatus;histone acetyltransferase complex;histone methyltransferase complex;intracellular membrane-bounded organelle;intracellular organelle;intracellular organelle part;intracellular part;macromolecular complex;membrane-bounded organelle;methyltransferase complex;MLL1 complex;nuclear part;nucleoplasm part;nucleus;organelle;organelle part;protein complex;SAGA-ty…	Basal transcription factors	9.7	9.7	9.7	40.259	0	6.4486	196830000	9	0.106167	0.269761	0.26525	0.814078
P18858	P18858	DNA ligase 1	LIG1	sp|P18858|DNLI1_HUMAN DNA ligase 1 OS=Homo sapiens OX=9606 GN=LIG1 PE=1 SV=1	11	11	0.0130867	0.104198	1.22395	0.0268468	0.868143	0.0169406	1.40985	140270000	94893970	99008980	90737040	70136010	79914980	70129980	77001000	86889060	77658980	85754000	92085980		anatomical structure homeostasis;anatomical structure morphogenesis;base-excision repair;biological regulation;biosynthetic process;cell cycle;cell division;cellular biosynthetic process;cellular component organization;cellular component organization at cellular level;cellular component organization or biogenesis;cellular component organization or biogenesis at cellular level;cellular macromolecu…	adenyl nucleotide binding;adenyl ribonucleotide binding;ATP binding;binding;catalytic activity;cation binding;DNA binding;DNA ligase (ATP) activity;DNA ligase activity;ion binding;ligase activity;ligase activity, forming phosphoric ester bonds;metal ion binding;nucleic acid binding;nucleotide binding;purine nucleotide binding;purine ribonucleoside triphosphate binding;purine ribonucleotide bindin…	cell part;chromosome;cytoplasmic part;Golgi apparatus;intracellular membrane-bounded organelle;intracellular non-membrane-bounded organelle;intracellular organelle;intracellular organelle part;intracellular part;membrane-bounded organelle;mitochondrion;non-membrane-bounded organelle;nuclear part;nucleoplasm;nucleus;organelle;organelle part	Base excision repair;DNA replication;Mismatch repair;Nucleotide excision repair	16.6	16.6	16.6	101.73	0	19.088	1108500000	22	0.146088	0.257639	0.352137	0.820585
Q6ZVM7	Q6ZVM7	TOM1-like protein 2	TOM1L2	sp|Q6ZVM7|TM1L2_HUMAN TOM1-like protein 2 OS=Homo sapiens OX=9606 GN=TOM1L2 PE=1 SV=1	2	2	0.376357	0.905747	0.976257	0.347485	1.21398	0.0169458	0.804176	10635010	13379010	12477000	10864000	15860010	13887000	15364270	13628010	14008000	7682600	10725010	18396000		biological regulation;cellular process;cellular response to stimulus;establishment of localization;establishment of localization in cell;establishment of protein localization;intracellular protein transport;intracellular transport;negative regulation of biological process;negative regulation of cell cycle;negative regulation of cell cycle process;negative regulation of cellular component organiza…	binding;clathrin binding;enzyme binding;kinase binding;protein binding;protein kinase binding	cell part;extracellular membrane-bounded organelle;extracellular organelle;extracellular region part;extracellular vesicular exosome;intracellular;membrane-bounded organelle;membrane-bounded vesicle;organelle;vesicle		5.9	5.9	5.9	55.556	0	4.7139	149120000	12	0.657348	0.956982	0.690392	0.814321
P48739	P48739	Phosphatidylinositol transfer protein beta isoform	PITPNB	sp|P48739|PIPNB_HUMAN Phosphatidylinositol transfer protein beta isoform OS=Homo sapiens OX=9606 GN=PITPNB PE=1 SV=2	18	16	0.0545194	0.454217	0.949389	0.109566	1.1182	0.0170233	0.849032	858530300	1002800000	1024401000	935299800	1073701000	1070700000	1133600000	1218100000	958540200	901820000	1145600000	1025300000		biosynthetic process;cellular biosynthetic process;cellular lipid metabolic process;cellular metabolic process;cellular process;chordate embryonic development;developmental process;embryo development;embryo development ending in birth or egg hatching;establishment of localization;glycerolipid biosynthetic process;glycerolipid metabolic process;glycerophospholipid biosynthetic process;glycerophosp…	binding;lipid binding	cell part;cytoplasmic part;endoplasmic reticulum membrane;endoplasmic reticulum part;extracellular membrane-bounded organelle;extracellular organelle;extracellular region part;extracellular vesicular exosome;Golgi apparatus part;Golgi membrane;intracellular organelle part;intracellular part;membrane;membrane part;membrane-bounded organelle;membrane-bounded vesicle;organelle;organelle membrane;org…		70.8	70.8	67.5	31.54	0	112.85	12827000000	157	0.265549	0.636068	0.489811	0.808848
Q9Y316	Q9Y316	Protein MEMO1	MEMO1	sp|Q9Y316|MEMO1_HUMAN Protein MEMO1 OS=Homo sapiens OX=9606 GN=MEMO1 PE=1 SV=1	9	9	0.00338648	0.082703	1.15175	0.00611714	1.3847	0.0170631	0.831766	103380000	113820000	99860980	107830000	147490000	123240000	121760000	119610000	87665950	81297020	92867950	108789900		biological regulation;regulation of biological process;regulation of cellular process;regulation of microtubule-based process	binding;protein binding	cell part;cytoplasmic part;cytosol;intracellular membrane-bounded organelle;intracellular organelle;intracellular part;membrane-bounded organelle;nucleus;organelle		53.9	53.9	53.9	33.733	0	46.48	1344800000	41	0.0997117	0.21945	0.270692	0.806617
Q96FK6	Q96FK6	WD repeat-containing protein 89	WDR89	sp|Q96FK6|WDR89_HUMAN WD repeat-containing protein 89 OS=Homo sapiens OX=9606 GN=WDR89 PE=2 SV=1	10	10	0.0119991	0.0145525	1.13044	0.104543	0.845053	0.0171901	1.33771	158159900	150060100	139369900	143930000	108040000	138070000	109090000	91361060	137480000	130200000	132620000	122810000						33.6	33.6	33.6	43.214	0	20.204	1617000000	41	0.145137	0.104858	0.486629	0.806985
Q969M3	Q969M3	Protein YIPF5	YIPF5	sp|Q969M3|YIPF5_HUMAN Protein YIPF5 OS=Homo sapiens OX=9606 GN=YIPF5 PE=1 SV=1	2	2	0.0208074	0.986715	1.00103	0.0303739	0.83357	0.0173359	1.2009	108780000	103490000	99978020	117740000	94819980	96130050	87947000	79482980	104249900	123409900	102130000	100440000		biological regulation;cellular process;establishment of localization;establishment of protein localization;protein transport;regulation of biological process;regulation of cellular localization;regulation of cellular process;regulation of ER to Golgi vesicle-mediated transport;regulation of intracellular transport;regulation of localization;regulation of transport;regulation of vesicle-mediated t…		cell part;coated vesicle;cytoplasmic membrane-bounded vesicle;cytoplasmic part;cytoplasmic vesicle;endoplasmic reticulum exit site;endoplasmic reticulum membrane;endoplasmic reticulum part;ER to Golgi transport vesicle;Golgi apparatus part;Golgi cisterna membrane;Golgi membrane;integral to membrane;intracellular membrane-bounded organelle;intracellular organelle;intracellular organelle part;intra…		8.2	8.2	8.2	27.989	0	26.516	1273500000	24	0.176216	0.993628	0.361415	0.810104
Q96F86	Q96F86	Enhancer of mRNA-decapping protein 3	EDC3	sp|Q96F86|EDC3_HUMAN Enhancer of mRNA-decapping protein 3 OS=Homo sapiens OX=9606 GN=EDC3 PE=1 SV=1	24	24	0.0118685	0.00895687	0.834097	0.72411	1.02272	0.0176858	0.815563	547660100	645770000	573519900	568260000	669830000	771089800	639240400	789079500	696840400	701730100	754080300	645799900		catabolic process;cellular catabolic process;cellular macromolecule catabolic process;cellular macromolecule metabolic process;cellular metabolic process;cellular nitrogen compound metabolic process;cellular process;exonucleolytic nuclear-transcribed mRNA catabolic process involved in deadenylation-dependent decay;gene expression;macromolecule catabolic process;macromolecule metabolic process;met…	binding;identical protein binding;nucleic acid binding;protein binding;RNA binding	cell part;cytoplasmic mRNA processing body;cytoplasmic part;cytosol;intracellular non-membrane-bounded organelle;intracellular organelle;intracellular part;macromolecular complex;membrane;non-membrane-bounded organelle;organelle;ribonucleoprotein complex;RNA granule	RNA degradation	65.9	65.9	65.9	56.077	0	67.572	8294500000	112	0.144634	0.0867918	0.888487	0.801871
O15372	O15372	Eukaryotic translation initiation factor 3 subunit H	EIF3H	sp|O15372|EIF3H_HUMAN Eukaryotic translation initiation factor 3 subunit H OS=Homo sapiens OX=9606 GN=EIF3H PE=1 SV=1	22	22	0.0798166	0.0880128	1.07574	0.964202	0.998251	0.0177179	1.07762	1516400000	1592800000	1624099000	1583999000	1444300000	1432299000	1545901000	1440800000	1479900000	1343500000	1574599000	1482101000		biological regulation;biosynthetic process;cellular biosynthetic process;cellular component assembly;cellular component assembly at cellular level;cellular component organization;cellular component organization at cellular level;cellular component organization or biogenesis;cellular component organization or biogenesis at cellular level;cellular macromolecular complex assembly;cellular macromolec…	binding;nucleic acid binding;protein binding;RNA binding;translation factor activity, nucleic acid binding;translation initiation factor activity	cell part;cytoplasmic part;cytosol;eukaryotic 43S preinitiation complex;eukaryotic 48S preinitiation complex;eukaryotic translation initiation factor 3 complex;extracellular membrane-bounded organelle;extracellular organelle;extracellular region part;extracellular vesicular exosome;intracellular part;macromolecular complex;membrane;membrane-bounded organelle;membrane-bounded vesicle;organelle;pro…	Measles;RNA transport	64.8	64.8	64.8	39.93	0	155.15	18713000000	182	0.31627	0.228987	0.986633	0.797686
O94992;Q96MH2	O94992	Protein HEXIM1	HEXIM1	sp|O94992|HEXI1_HUMAN Protein HEXIM1 OS=Homo sapiens OX=9606 GN=HEXIM1 PE=1 SV=1	13	13	0.0189776	0.0169959	0.782924	0.299432	1.15758	0.0178419	0.676347	624640400	539599900	511439700	545470000	835950100	951960400	590639600	956020400	642179700	809450200	632500000	761169800		anatomical structure development;biological regulation;biosynthetic process;cellular biosynthetic process;cellular macromolecule biosynthetic process;cellular macromolecule metabolic process;cellular metabolic process;cellular nitrogen compound metabolic process;cellular process;developmental process;heart development;macromolecule biosynthetic process;macromolecule metabolic process;metabolic pr…	binding;cyclin-dependent protein kinase inhibitor activity;cyclin-dependent protein kinase regulator activity;enzyme inhibitor activity;enzyme regulator activity;kinase inhibitor activity;kinase regulator activity;nucleic acid binding;protein binding;protein kinase inhibitor activity;protein kinase regulator activity;protein serine/threonine kinase inhibitor activity;RNA binding;snRNA binding	cell part;cytoplasm;intracellular membrane-bounded organelle;intracellular organelle;intracellular part;membrane-bounded organelle;nucleus;organelle		48.2	48.2	48.2	40.623	0	141.57	8602900000	121	0.166506	0.110495	0.658341	0.795433
P15848	P15848	Arylsulfatase B	ARSB	sp|P15848|ARSB_HUMAN Arylsulfatase B OS=Homo sapiens OX=9606 GN=ARSB PE=1 SV=1	6	6	0.0183744	0.241409	0.939094	0.0534748	1.13202	0.0186231	0.829575	66317980	56757980	56097020	57430980	66254970	69142980	80700980	69258980	64431000	67245020	59600980	60381000		amine metabolic process;aminoglycan catabolic process;aminoglycan metabolic process;anatomical structure development;autophagy;carbohydrate catabolic process;carbohydrate metabolic process;catabolic process;cellular catabolic process;cellular component organization;cellular component organization at cellular level;cellular component organization or biogenesis;cellular component organization or bi…	arylsulfatase activity;binding;catalytic activity;cation binding;hydrolase activity;hydrolase activity, acting on ester bonds;ion binding;metal ion binding;N-acetylgalactosamine-4-sulfatase activity;sulfuric ester hydrolase activity	cell part;cytoplasmic part;endoplasmic reticulum;endoplasmic reticulum lumen;endoplasmic reticulum part;extracellular membrane-bounded organelle;extracellular organelle;extracellular region part;extracellular vesicular exosome;Golgi apparatus;intracellular membrane-bounded organelle;intracellular organelle;intracellular organelle lumen;intracellular organelle part;intracellular part;lysosomal lum…	Glycosaminoglycan degradation;Lysosome	14.6	14.6	14.6	59.687	0	5.9448	784520000	27	0.165236	0.426321	0.415037	0.826958
O00541	O00541	Pescadillo homolog	PES1	sp|O00541|PESC_HUMAN Pescadillo homolog OS=Homo sapiens OX=9606 GN=PES1 PE=1 SV=1	31	31	0.0121778	0.669342	0.986496	0.0192206	0.886378	0.0192109	1.11295	2757902000	2843900000	2972898000	2952499000	2411899000	2770601000	2626199000	2556799000	2896400000	2941998000	3101701000	2750299000		biological regulation;cell proliferation;cellular component biogenesis;cellular component biogenesis at cellular level;cellular component organization;cellular component organization at cellular level;cellular component organization or biogenesis;cellular component organization or biogenesis at cellular level;cellular localization;cellular macromolecule localization;cellular macromolecule metabol…	binding;protein binding;ribonucleoprotein binding	cell part;chromosome;condensed chromosome;cytoplasm;intracellular non-membrane-bounded organelle;intracellular organelle;intracellular organelle part;intracellular part;macromolecular complex;membrane;non-membrane-bounded organelle;nuclear part;nucleolar part;nucleolus;nucleoplasm;organelle;organelle part;PeBoW complex;preribosome;preribosome, large subunit precursor;protein complex;ribonucleopro…		51.5	51.5	51.5	68.002	0	142.13	35253000000	295	0.144416	0.806348	0.322367	0.837889
O15213	O15213	WD repeat-containing protein 46	WDR46	sp|O15213|WDR46_HUMAN WD repeat-containing protein 46 OS=Homo sapiens OX=9606 GN=WDR46 PE=1 SV=3	21	21	0.0762869	0.248181	1.06048	0.275769	0.931278	0.0193227	1.13874	1012199000	987000300	971270000	1020800000	802320400	849169900	895800200	965199900	1026100000	1005100000	865549500	877329700						44.4	44.4	44.4	68.07	0	121.25	11751000000	203	0.311461	0.433376	0.643959	0.834979
Q9H9A5	Q9H9A5	CCR4-NOT transcription complex subunit 10	CNOT10	sp|Q9H9A5|CNO10_HUMAN CCR4-NOT transcription complex subunit 10 OS=Homo sapiens OX=9606 GN=CNOT10 PE=1 SV=1	13	13	0.0497891	0.0653684	1.16891	0.675538	0.966332	0.0193311	1.20963	205759900	197650000	185660000	176130000	170060000	158170000	137250000	168249900	144420000	192780100	158740000	161180000		biological regulation;biosynthetic process;catabolic process;cellular biosynthetic process;cellular catabolic process;cellular macromolecule biosynthetic process;cellular macromolecule catabolic process;cellular macromolecule metabolic process;cellular metabolic process;cellular nitrogen compound metabolic process;cellular process;gene expression;gene silencing;gene silencing by RNA;macromolecule…	binding;protein binding	CCR4-NOT complex;cell part;cytoplasmic part;cytosol;intracellular membrane-bounded organelle;intracellular organelle;intracellular organelle part;intracellular part;macromolecular complex;membrane;membrane-bounded organelle;nuclear part;nucleoplasm part;nucleus;organelle;organelle part;protein complex;transcription factor complex	RNA degradation	29	29	29	82.309	0	92.751	2157600000	65	0.254088	0.195992	0.866152	0.829671
Q9Y388	Q9Y388	RNA-binding motif protein, X-linked 2	RBMX2	sp|Q9Y388|RBMX2_HUMAN RNA-binding motif protein, X-linked 2 OS=Homo sapiens OX=9606 GN=RBMX2 PE=1 SV=2	5	5	0.0488464	0.0581624	0.843061	0.670546	1.0398	0.0194388	0.810793	87031040	80457980	74498950	82755020	85145990	99306040	107530000	109870000	110670000	96338960	99300010	80718050			binding;nucleotide binding;protein binding			16.5	16.5	16.5	37.335	0	7.9182	1142400000	22	0.252528	0.18393	0.864849	0.831646
O75348;O95670	O75348	V-type proton ATPase subunit G 1	ATP6V1G1	sp|O75348|VATG1_HUMAN V-type proton ATPase subunit G 1 OS=Homo sapiens OX=9606 GN=ATP6V1G1 PE=1 SV=3	6	6	0.0565971	0.322087	1.19918	0.0556676	1.51295	0.0194899	0.792608	334300100	376520100	351500200	401130000	510940300	454680200	388730000	497940300	239610000	420739900	220780100	385590300		biological regulation;cation homeostasis;cation transport;cell surface receptor linked signaling pathway;cellular cation homeostasis;cellular chemical homeostasis;cellular component organization;cellular component organization at cellular level;cellular component organization or biogenesis;cellular component organization or biogenesis at cellular level;cellular homeostasis;cellular ion homeostasi…	active transmembrane transporter activity;ATPase activity;ATPase activity, coupled;ATPase activity, coupled to movement of substances;ATPase activity, coupled to transmembrane movement of ions;ATPase activity, coupled to transmembrane movement of ions, phosphorylative mechanism;ATPase activity, coupled to transmembrane movement of substances;ATPase binding;binding;catalytic activity;cation transm…	cell part;cytoplasmic membrane-bounded vesicle;cytoplasmic part;cytoplasmic vesicle;cytoplasmic vesicle part;cytosol;extracellular membrane-bounded organelle;extracellular organelle;extracellular region part;extracellular vesicular exosome;integral to membrane;integral to organelle membrane;integral to synaptic vesicle membrane;intracellular membrane-bounded organelle;intracellular organelle;intr…	Collecting duct acid secretion;Epithelial cell signaling in Helicobacter pylori infection;Oxidative phosphorylation;Phagosome;Rheumatoid arthritis;Vibrio cholerae infection	42.4	42.4	42.4	13.757	0	116.62	4631400000	50	0.270846	0.514972	0.418344	0.821691
O60232	O60232	Sjoegren syndrome/scleroderma autoantigen 1	SSSCA1	sp|O60232|SSA27_HUMAN Sjoegren syndrome/scleroderma autoantigen 1 OS=Homo sapiens OX=9606 GN=SSSCA1 PE=1 SV=1	8	8	0.071598	0.386658	1.08918	0.0618798	1.22864	0.0196027	0.886493	481869900	555610100	527479800	527610300	570029800	629209700	566900300	593360200	417560300	594249700	415879900	513060300		cell cycle phase;cell cycle process;cellular component organization;cellular component organization at cellular level;cellular component organization or biogenesis;cellular component organization or biogenesis at cellular level;cellular process;mitosis;nuclear division;organelle fission;organelle organization	binding;protein binding			62.8	62.8	62.8	21.474	0	130.15	6521000000	97	0.301953	0.579301	0.435941	0.820347
Q8ND04	Q8ND04	Protein SMG8	SMG8	sp|Q8ND04|SMG8_HUMAN Protein SMG8 OS=Homo sapiens OX=9606 GN=SMG8 PE=1 SV=1	4	4	0.0273893	0.450471	0.948156	0.0683701	1.20368	0.0198944	0.787712	37742020	33347990	31270980	33215020	43986990	42017020	36637980	50144030	40486000	36845980	31553000	34365010		biological regulation;catabolic process;cellular catabolic process;cellular macromolecule catabolic process;cellular macromolecule metabolic process;cellular metabolic process;cellular nitrogen compound metabolic process;cellular process;gene expression;macromolecule catabolic process;macromolecule metabolic process;metabolic process;mRNA catabolic process;mRNA metabolic process;nitrogen compound…	binding;protein binding	cell part;cytoplasmic part;cytosol;intracellular part		5.2	5.2	5.2	109.68	0	10.889	465110000	18	0.205793	0.634427	0.441652	0.831258
Q9UK76	Q9UK76	Hematological and neurological expressed 1 protein;Hematological and neurological expressed 1 protein, N-terminally processed	HN1	sp|Q9UK76|JUPI1_HUMAN Jupiter microtubule associated homolog 1 OS=Homo sapiens OX=9606 GN=JPT1 PE=1 SV=3	9	9	0.0204647	0.172842	0.916633	0.0866819	1.24238	0.0201499	0.737801	1191900000	1344299000	1260799000	1227701000	2076501000	1737400000	1321700000	1755300000	1404000000	1359301000	1202201000	1531201000				cell part;intracellular membrane-bounded organelle;intracellular organelle;intracellular part;membrane-bounded organelle;nucleus;organelle		76.6	76.6	76.6	16.014	0	161.91	17806000000	114	0.175279	0.349551	0.469861	0.835789
O75534	O75534	Cold shock domain-containing protein E1	CSDE1	sp|O75534|CSDE1_HUMAN Cold shock domain-containing protein E1 OS=Homo sapiens OX=9606 GN=CSDE1 PE=1 SV=2	41	41	0.00474465	0.805379	0.992485	0.000447655	0.897291	0.0202098	1.10609	2870501000	3160598000	2769902000	2849301000	2593098000	2647698000	2552399000	2729799000	2953499000	2950100000	2939899000	2880899000		anatomical structure development;biological regulation;catabolic process;cellular catabolic process;cellular macromolecule catabolic process;cellular macromolecule metabolic process;cellular metabolic process;cellular nitrogen compound metabolic process;cellular process;developmental process;developmental process involved in reproduction;gonad development;macromolecule catabolic process;macromole…	binding;DNA binding;nucleic acid binding	cell part;CRD-mediated mRNA stability complex;cytoplasm;cytoplasmic part;Golgi apparatus;intracellular membrane-bounded organelle;intracellular organelle;intracellular part;macromolecular complex;membrane;membrane-bounded organelle;organelle;plasma membrane;protein complex		53.1	53.1	53.1	88.884	0	323.31	35396000000	362	0.108163	0.897084	0.208444	0.836288
P62857	P62857	40S ribosomal protein S28	RPS28	sp|P62857|RS28_HUMAN 40S ribosomal protein S28 OS=Homo sapiens OX=9606 GN=RPS28 PE=1 SV=1	9	9	0.0139908	0.955981	1.00449	0.0218642	1.33799	0.0204278	0.750746	1817999000	1927500000	2226699000	2240801000	3123900000	2967099000	2221700000	2672799000	1847399000	2360198000	2107201000	1869201000		biosynthetic process;catabolic process;cellular biosynthetic process;cellular catabolic process;cellular component biogenesis;cellular component biogenesis at cellular level;cellular component disassembly;cellular component disassembly at cellular level;cellular component organization;cellular component organization at cellular level;cellular component organization or biogenesis;cellular componen…	structural constituent of ribosome;structural molecule activity	cell part;cytoplasm;cytoplasmic part;cytosol;cytosolic small ribosomal subunit;extracellular membrane-bounded organelle;extracellular organelle;extracellular region part;extracellular vesicular exosome;intracellular organelle part;intracellular part;macromolecular complex;membrane-bounded organelle;membrane-bounded vesicle;organelle;organelle part;ribonucleoprotein complex;small ribosomal subunit…	Ribosome	79.7	79.7	79.7	7.8409	0	37.114	28130000000	74	0.152292	0.978351	0.336385	0.847506
Q9NRR4	Q9NRR4	Ribonuclease 3	DROSHA	sp|Q9NRR4|RNC_HUMAN Ribonuclease 3 OS=Homo sapiens OX=9606 GN=DROSHA PE=1 SV=2	4	4	0.0897542	0.111247	2.48661	0.990954	0.99474	0.0204907	2.49976	16500010	47258980	17852000	17984990	6298790	12836990	10030120	7905780	2688084	10007690	17684000	13764990		catabolic process;cellular catabolic process;cellular component biogenesis;cellular component biogenesis at cellular level;cellular component organization or biogenesis;cellular component organization or biogenesis at cellular level;cellular macromolecule catabolic process;cellular macromolecule metabolic process;cellular metabolic process;cellular nitrogen compound metabolic process;cellular pro…	binding;catalytic activity;cation binding;endonuclease activity;endonuclease activity, active with either ribo- or deoxyribonucleic acids and producing 5'-phosphomonoesters;endoribonuclease activity;endoribonuclease activity, producing 5'-phosphomonoesters;hydrolase activity;hydrolase activity, acting on ester bonds;ion binding;lipopolysaccharide binding;metal ion binding;nuclease activity;protei…	cell part;intracellular non-membrane-bounded organelle;intracellular organelle;intracellular organelle part;intracellular part;non-membrane-bounded organelle;nuclear part;nucleolus;nucleoplasm;organelle;organelle part	Ribosome biogenesis in eukaryotes	4.2	4.2	4.2	159.31	0	3.3253	215020000	4	0.334859	0.263695	0.995697	0.845161
Q9BR76	Q9BR76	Coronin-1B	CORO1B	sp|Q9BR76|COR1B_HUMAN Coronin-1B OS=Homo sapiens OX=9606 GN=CORO1B PE=1 SV=1	15	14	0.0743212	0.576683	1.02804	0.135178	0.917205	0.0205024	1.12084	615490200	618320300	629010100	678370300	556059800	575990200	529520100	606680300	642269700	677370100	593640300	562920300		actin cytoskeleton organization;actin filament branching;actin filament bundle assembly;actin filament organization;actin filament-based process;biological regulation;cell chemotaxis;cell migration;cell motility;cell projection organization;cellular component assembly;cellular component assembly at cellular level;cellular component movement;cellular component organization;cellular component organ…	actin binding;actin filament binding;Arp2/3 complex binding;binding;cytoskeletal protein binding;identical protein binding;protein binding;protein complex binding	actin cytoskeleton;actin filament;actin filament bundle;actomyosin;cell leading edge;cell part;cell projection;cytoplasm;cytoskeletal part;cytoskeleton;extracellular membrane-bounded organelle;extracellular organelle;extracellular region part;extracellular vesicular exosome;intracellular non-membrane-bounded organelle;intracellular organelle;intracellular organelle part;intracellular part;lamelli…		39.3	39.3	37.8	54.234	0	132.77	7646100000	110	0.30902	0.735343	0.5188	0.84059
P17509;P31268	P17509	Homeobox protein Hox-B6	HOXB6	sp|P17509|HXB6_HUMAN Homeobox protein Hox-B6 OS=Homo sapiens OX=9606 GN=HOXB6 PE=1 SV=4	4	4	0.15653	0.159224	0.703037	0.896971	1.03235	0.0207184	0.681008	13781000	12428000	14900990	11191550	20959990	24532020	16903990	15278000	19610000	10541300	29213020	19361000		anatomical structure formation involved in morphogenesis;anatomical structure morphogenesis;angiogenesis;anterior/posterior pattern specification;biological regulation;biosynthetic process;cell differentiation;cellular biosynthetic process;cellular developmental process;cellular macromolecule biosynthetic process;cellular macromolecule metabolic process;cellular metabolic process;cellular nitroge…	binding;DNA binding;nucleic acid binding;nucleic acid binding transcription factor activity;protein binding;sequence-specific DNA binding;sequence-specific DNA binding transcription factor activity;transcription factor binding	cell part;intracellular membrane-bounded organelle;intracellular organelle;intracellular part;membrane-bounded organelle;nucleus;organelle		21	21	21	25.432	0	3.9332	197230000	5	0.432485	0.332139	0.96606	0.84357
Q04727;Q04724;Q04725	Q04727;Q04724	Transducin-like enhancer protein 4;Transducin-like enhancer protein 1	TLE4;TLE1	sp|Q04727|TLE4_HUMAN Transducin-like enhancer protein 4 OS=Homo sapiens OX=9606 GN=TLE4 PE=1 SV=3;sp|Q04724|TLE1_HUMAN Transducin-like enhancer protein 1 OS=Homo sapiens OX=9606 GN=TLE1 PE=1 SV=2	11	7	0.00269081	0.100223	0.93193	0.00653216	0.699988	0.0209195	1.33135	84572030	95550990	98216970	91158960	76726020	83603970	61298020	58568020	97090020	100250000	102780000	95884060		anatomical structure morphogenesis;biological regulation;biosynthetic process;cell surface receptor linked signaling pathway;cellular biosynthetic process;cellular macromolecule biosynthetic process;cellular macromolecule metabolic process;cellular metabolic process;cellular nitrogen compound metabolic process;cellular process;cellular response to stimulus;developmental process;macromolecule bios…	binding;chromatin binding;nucleic acid binding transcription factor activity;protein binding;protein binding transcription factor activity;RNA polymerase II transcription cofactor activity;RNA polymerase II transcription corepressor activity;RNA polymerase II transcription factor binding transcription factor activity;RNA polymerase II transcription factor binding transcription factor activity inv…	cell part;cytoplasm;cytoplasmic part;cytosol;extracellular region part;extracellular space;intracellular membrane-bounded organelle;intracellular non-membrane-bounded organelle;intracellular organelle;intracellular organelle part;intracellular part;macromolecular complex;membrane-bounded organelle;non-membrane-bounded organelle;nuclear part;nucleolus;nucleoplasm;nucleoplasm part;nucleus;organelle…		19.1	14.4	14.4	83.754	0	15.759	1089700000	22	0.0868866	0.250776	0.27825	0.844604
Q9UNY4	Q9UNY4	Transcription termination factor 2	TTF2	sp|Q9UNY4|TTF2_HUMAN Transcription termination factor 2 OS=Homo sapiens OX=9606 GN=TTF2 PE=1 SV=2	31	31	0.0367346	0.826928	1.01185	0.0664036	0.864445	0.0209342	1.17052	404009800	384529900	400450100	428539900	332970200	349520100	313740100	388950000	405539800	373100000	452770200	371240100		ATP catabolic process;ATP metabolic process;biological regulation;biosynthetic process;catabolic process;cellular biosynthetic process;cellular catabolic process;cellular macromolecule metabolic process;cellular metabolic process;cellular nitrogen compound catabolic process;cellular nitrogen compound metabolic process;cellular process;heterocycle catabolic process;heterocycle metabolic process;ma…	adenyl nucleotide binding;adenyl ribonucleotide binding;ATP binding;ATPase activity;ATPase activity, coupled;ATP-dependent helicase activity;binding;catalytic activity;cation binding;DNA binding;DNA-dependent ATPase activity;helicase activity;hydrolase activity;hydrolase activity, acting on acid anhydrides;hydrolase activity, acting on acid anhydrides, in phosphorus-containing anhydrides;ion bind…	cell part;cytoplasm;intracellular organelle part;intracellular part;macromolecular complex;nuclear part;nucleoplasm part;organelle part;protein complex;ribonucleoprotein complex;spliceosomal complex;transcription elongation factor complex		34.5	34.5	34.5	129.59	0	64.71	4824000000	144	0.230034	0.910373	0.436231	0.8402
Q99613;B5ME19	Q99613;B5ME19	Eukaryotic translation initiation factor 3 subunit C;Eukaryotic translation initiation factor 3 subunit C-like protein	EIF3C;EIF3CL	sp|Q99613|EIF3C_HUMAN Eukaryotic translation initiation factor 3 subunit C OS=Homo sapiens OX=9606 GN=EIF3C PE=1 SV=1;sp|B5ME19|EIFCL_HUMAN Eukaryotic translation initiation factor 3 subunit C-like protein OS=Homo sapiens OX=9606 GN=EIF3CL PE=3 SV=1	34	34	0.0329584	0.0730847	1.09671	0.675624	0.986743	0.0209943	1.11144	3261598000	3737299000	3414198000	3678898000	3169800000	3265300000	3091001000	3136099000	3287100000	2989199000	3407502000	3160999000		biological regulation;biosynthetic process;cellular biosynthetic process;cellular component assembly;cellular component assembly at cellular level;cellular component organization;cellular component organization at cellular level;cellular component organization or biogenesis;cellular component organization or biogenesis at cellular level;cellular macromolecular complex assembly;cellular macromolec…	binding;nucleic acid binding;protein binding;RNA binding;translation factor activity, nucleic acid binding;translation initiation factor activity	cell part;cytoplasmic part;cytosol;eukaryotic 43S preinitiation complex;eukaryotic 48S preinitiation complex;eukaryotic translation initiation factor 3 complex;intracellular part;macromolecular complex;protein complex;ribonucleoprotein complex;translation preinitiation complex	RNA transport	37.8	37.8	37.8	105.34	0	323.31	41145000000	338	0.221828	0.209141	0.866045	0.839329
Q9NWU2	Q9NWU2	Glucose-induced degradation protein 8 homolog	GID8	sp|Q9NWU2|GID8_HUMAN Glucose-induced degradation protein 8 homolog OS=Homo sapiens OX=9606 GN=GID8 PE=1 SV=1	8	8	0.000886029	0.029852	1.3568	0.00129533	1.82405	0.0211499	0.74384	108840000	128710000	102430000	92681030	172809900	147130100	129850000	131580000	66060020	87975950	71900990	93911000				cell junction;cell part;intracellular membrane-bounded organelle;intracellular organelle;intracellular part;membrane-bounded organelle;nucleus;organelle		44.7	44.7	44.7	26.748	0	30.141	1326800000	46	0.0551304	0.139127	0.207846	0.838716
Q9H165	Q9H165	B-cell lymphoma/leukemia 11A	BCL11A	sp|Q9H165|BC11A_HUMAN B-cell lymphoma/leukemia 11A OS=Homo sapiens OX=9606 GN=BCL11A PE=1 SV=2	2	2	0.125029	0.483327	1.15048	0.256689	0.758826	0.0212532	1.51613	35802980	37457980	39506020	44926000	32212990	19558990	31777010	22500000	40462990	20368990	35370000	46606000		B cell activation;B cell differentiation;biological regulation;cell activation;cell differentiation;cellular developmental process;cellular macromolecule metabolic process;cellular metabolic process;cellular process;cellular protein metabolic process;developmental process;immune system process;leukocyte activation;leukocyte differentiation;lymphocyte activation;lymphocyte differentiation;macromol…	binding;cation binding;core promoter proximal region DNA binding;core promoter proximal region sequence-specific DNA binding;DNA binding;identical protein binding;ion binding;metal ion binding;nucleic acid binding;nucleic acid binding transcription factor activity;protein binding;protein binding transcription factor activity;protein dimerization activity;protein heterodimerization activity;protei…	cell part;cytoplasm;intracellular membrane-bounded organelle;intracellular organelle;intracellular part;membrane-bounded organelle;nucleus;organelle		6	6	6	91.196	0	7.6264	427270000	9	0.387699	0.658318	0.631413	0.840147
Q9NVX2	Q9NVX2	Notchless protein homolog 1	NLE1	sp|Q9NVX2|NLE1_HUMAN Notchless protein homolog 1 OS=Homo sapiens OX=9606 GN=NLE1 PE=1 SV=4	13	13	0.0471069	0.0772042	1.0975	0.380341	0.945071	0.0215849	1.16128	599950000	615260000	653160300	608480400	522940100	496719900	607220300	511420100	555190100	521049900	555590300	629149800		biological regulation;cell differentiation;cell surface receptor linked signaling pathway;cellular developmental process;cellular process;cellular response to stimulus;developmental process;inner cell mass cell differentiation;Notch signaling pathway;positive regulation of biological process;positive regulation of canonical Wnt receptor signaling pathway;positive regulation of cell communication;…		cell part;intracellular membrane-bounded organelle;intracellular non-membrane-bounded organelle;intracellular organelle;intracellular organelle part;intracellular part;membrane-bounded organelle;non-membrane-bounded organelle;nuclear part;nucleolus;nucleus;organelle;organelle part		41	41	41	53.32	0	78.529	7140500000	139	0.249997	0.214646	0.715747	0.849244
Q9Y5J1	Q9Y5J1	U3 small nucleolar RNA-associated protein 18 homolog	UTP18	sp|Q9Y5J1|UTP18_HUMAN U3 small nucleolar RNA-associated protein 18 homolog OS=Homo sapiens OX=9606 GN=UTP18 PE=1 SV=3	24	24	0.00793168	0.995122	1.00025	0.00510656	0.861592	0.0217564	1.16094	1842299000	1678600000	1945501000	1976199000	1572999000	1751299000	1570400000	1512999000	1854699000	1788101000	1917501000	1867800000		cellular macromolecule metabolic process;cellular metabolic process;cellular nitrogen compound metabolic process;cellular process;macromolecule metabolic process;metabolic process;ncRNA metabolic process;ncRNA processing;nitrogen compound metabolic process;nucleic acid metabolic process;nucleobase-containing compound metabolic process;primary metabolic process;RNA metabolic process;RNA processing…		cell part;intracellular membrane-bounded organelle;intracellular non-membrane-bounded organelle;intracellular organelle;intracellular organelle part;intracellular part;membrane-bounded organelle;non-membrane-bounded organelle;nuclear part;nucleolus;nucleus;organelle;organelle part	Ribosome biogenesis in eukaryotes	57.2	57.2	57.2	62.003	0	123.16	22252000000	210	0.12623	0.998475	0.255121	0.8504
Q9P265	Q9P265	Disco-interacting protein 2 homolog B	DIP2B	sp|Q9P265|DIP2B_HUMAN Disco-interacting protein 2 homolog B OS=Homo sapiens OX=9606 GN=DIP2B PE=1 SV=3	6	5	0.0127768	0.502314	0.960465	0.0254317	0.768836	0.0217935	1.24925	41075990	42017020	43579020	44036970	28411010	35744000	39814010	33635000	42806990	50749000	39241990	45654990			catalytic activity	cell part;cytoplasm;extracellular membrane-bounded organelle;extracellular organelle;extracellular region part;extracellular vesicular exosome;intracellular membrane-bounded organelle;intracellular organelle;intracellular part;membrane;membrane-bounded organelle;membrane-bounded vesicle;nucleus;organelle;vesicle		5.8	5.8	5.3	171.49	0	19.982	510200000	22	0.145051	0.673733	0.347493	0.846867
P07947	P07947	Tyrosine-protein kinase Yes	YES1	sp|P07947|YES_HUMAN Tyrosine-protein kinase Yes OS=Homo sapiens OX=9606 GN=YES1 PE=1 SV=3	18	8	0.0134219	0.670091	1.02529	0.00229972	0.865008	0.0218653	1.1853	358760000	329820100	323110000	279680100	273739900	281140000	274390000	256540000	321030000	326269800	296720100	311339800		biological regulation;blood coagulation;carbohydrate transport;cell migration;cell motility;cellular component movement;cellular macromolecule metabolic process;cellular metabolic process;cellular process;cellular protein metabolic process;circulatory system process;coagulation;defense response;establishment of localization;glucose transport;hemostasis;hexose transport;immune response;immune syst…	adenyl nucleotide binding;adenyl ribonucleotide binding;ATP binding;binding;catalytic activity;enzyme binding;ion channel binding;kinase activity;non-membrane spanning protein tyrosine kinase activity;nucleotide binding;phosphotransferase activity, alcohol group as acceptor;protein binding;protein kinase activity;protein tyrosine kinase activity;purine nucleotide binding;purine ribonucleoside tri…	cell part;cytoplasm;cytoplasmic part;cytoskeletal part;cytosol;extracellular membrane-bounded organelle;extracellular organelle;extracellular region part;extracellular vesicular exosome;Golgi apparatus;intracellular membrane-bounded organelle;intracellular organelle;intracellular organelle part;intracellular part;membrane;membrane-bounded organelle;membrane-bounded vesicle;microtubule organizing …	Adherens junction;Tight junction	43.5	40.7	27.6	60.801	0	69.393	3775500000	76	0.148124	0.806901	0.227378	0.844695
O95671	O95671	N-acetylserotonin O-methyltransferase-like protein	ASMTL	sp|O95671|ASML_HUMAN N-acetylserotonin O-methyltransferase-like protein OS=Homo sapiens OX=9606 GN=ASMTL PE=1 SV=3	6	6	0.0243993	0.023176	0.662597	0.392777	1.20485	0.0218778	0.54994	35800000	26217000	39571980	32982010	81307980	43928000	82111040	45665980	57923040	61453980	39553000	45139020			catalytic activity;methyltransferase activity;O-methyltransferase activity;transferase activity;transferase activity, transferring one-carbon groups	cell part;cytoplasm;intracellular part		16.4	16.4	16.4	68.856	0	7.2082	616320000	12	0.193658	0.127314	0.723878	0.839833
Q9BRX2	Q9BRX2	Protein pelota homolog	PELO	sp|Q9BRX2|PELO_HUMAN Protein pelota homolog OS=Homo sapiens OX=9606 GN=PELO PE=1 SV=2	12	12	0.00743071	0.0103938	1.16385	0.66313	1.01485	0.021943	1.14682	600349800	559909900	503059800	546849800	467560300	500120100	453619800	503999800	488459800	490589700	463609800	453649800		catabolic process;cell cycle;cell division;cell proliferation;cellular catabolic process;cellular component organization;cellular component organization at cellular level;cellular component organization or biogenesis;cellular component organization or biogenesis at cellular level;cellular macromolecule catabolic process;cellular macromolecule metabolic process;cellular metabolic process;cellular …	binding;catalytic activity;cation binding;endonuclease activity;hydrolase activity;hydrolase activity, acting on ester bonds;ion binding;metal ion binding;nuclease activity	cell part;cytoplasm;intracellular membrane-bounded organelle;intracellular organelle;intracellular part;membrane-bounded organelle;nucleus;organelle	mRNA surveillance pathway	35.8	35.8	35.8	43.359	0	70.488	6323700000	86	0.123922	0.0917137	0.860353	0.83787
P43003	P43003	Excitatory amino acid transporter 1	SLC1A3	sp|P43003|EAA1_HUMAN Excitatory amino acid transporter 1 OS=Homo sapiens OX=9606 GN=SLC1A3 PE=1 SV=1	9	7	0.0561538	0.0715531	1.15807	0.978483	1.00174	0.0220561	1.15606	607330200	619090000	532400300	542989800	472120200	498740100	482330100	535810100	528770100	559820300	457739900	445999700		acidic amino acid transport;amine biosynthetic process;amine metabolic process;amine transport;amino acid import;amino acid transport;anatomical structure development;anatomical structure morphogenesis;anion transport;aspartate transport;auditory behavior;behavior;biological regulation;biosynthetic process;carboxylic acid biosynthetic process;carboxylic acid metabolic process;carboxylic acid tran…	acidic amino acid transmembrane transporter activity;active transmembrane transporter activity;amine binding;amine transmembrane transporter activity;amino acid binding;amino acid transmembrane transporter activity;anion transmembrane transporter activity;anion:cation symporter activity;binding;carboxylic acid binding;carboxylic acid transmembrane transporter activity;cation transmembrane transpo…	cell body;cell part;cell projection;cell surface;extracellular matrix part;extracellular region part;fibril;integral to membrane;intrinsic to membrane;membrane;membrane part;neuronal cell body;plasma membrane		21.2	21.2	16.8	59.572	0	127.18	6538700000	67	0.269573	0.206483	0.990623	0.835365
O95229	O95229	ZW10 interactor	ZWINT	sp|O95229|ZWINT_HUMAN ZW10 interactor OS=Homo sapiens OX=9606 GN=ZWINT PE=1 SV=2	5	5	0.0146414	0.325191	1.15966	0.0131639	1.57891	0.0221717	0.734468	47958000	59165020	40584980	50329000	71080030	74686020	67407990	55657030	42881020	48707980	30498000	50309970		biological regulation;cell cycle;cell cycle checkpoint;cell cycle process;cellular component organization;cellular component organization at cellular level;cellular component organization or biogenesis;cellular component organization or biogenesis at cellular level;cellular process;cellular response to stimulus;chromosome organization;chromosome segregation;cytoskeleton organization;establishment…	binding;protein binding;protein N-terminus binding	cell part;cell projection;chromosomal part;condensed chromosome kinetochore;cytoplasm;cytoplasmic part;cytosol;dendrite;intracellular membrane-bounded organelle;intracellular non-membrane-bounded organelle;intracellular organelle;intracellular organelle part;intracellular part;kinetochore;macromolecular complex;membrane-bounded organelle;neuron projection;non-membrane-bounded organelle;nucleus;or…		25.3	25.3	25.3	31.293	0	53.118	657160000	15	0.153983	0.517226	0.305005	0.833006
Q9UBV2	Q9UBV2	Protein sel-1 homolog 1	SEL1L	sp|Q9UBV2|SE1L1_HUMAN Protein sel-1 homolog 1 OS=Homo sapiens OX=9606 GN=SEL1L PE=1 SV=3	18	18	0.294419	0.540581	1.04657	0.459463	0.945312	0.0222608	1.10711	420370200	428279900	397510000	441260200	386979900	405760200	365659800	366100000	488780200	395649700	371779900	366119800		biological regulation;cell surface receptor linked signaling pathway;cellular process;cellular response to stimulus;cellular response to stress;Notch signaling pathway;regulation of biological process;regulation of cellular process;response to endoplasmic reticulum stress;response to stimulus;response to stress;signal transduction	binding;protein binding	cell part;cytoplasmic part;endoplasmic reticulum membrane;endoplasmic reticulum part;integral to membrane;intracellular organelle part;intracellular part;intrinsic to membrane;membrane;membrane part;organelle membrane;organelle part	Protein processing in endoplasmic reticulum	36.3	36.3	36.3	88.754	0	160.07	5043300000	142	0.58416	0.707016	0.763617	0.833558
Q9Y4A5	Q9Y4A5	Transformation/transcription domain-associated protein	TRRAP	sp|Q9Y4A5|TRRAP_HUMAN Transformation/transcription domain-associated protein OS=Homo sapiens OX=9606 GN=TRRAP PE=1 SV=3	73	73	0.00196604	0.0367957	0.930983	0.00468411	0.826299	0.0223027	1.12669	845829800	894690000	858260200	848229600	739559700	702369700	794150100	828759900	938969700	863700000	957759900	944170500		biological regulation;biosynthetic process;cell cycle checkpoint;cellular biosynthetic process;cellular component organization;cellular component organization at cellular level;cellular component organization or biogenesis;cellular component organization or biogenesis at cellular level;cellular macromolecule biosynthetic process;cellular macromolecule metabolic process;cellular metabolic process;…	binding;catalytic activity;phosphotransferase activity, alcohol group as acceptor;protein binding;protein binding transcription factor activity;transcription coactivator activity;transcription cofactor activity;transcription factor binding transcription factor activity;transferase activity;transferase activity, transferring phosphorus-containing groups	cell part;chromatin remodeling complex;chromosomal part;H4/H2A histone acetyltransferase complex;histone acetyltransferase complex;intracellular membrane-bounded organelle;intracellular organelle;intracellular organelle part;intracellular part;macromolecular complex;membrane-bounded organelle;NuA4 histone acetyltransferase complex;nuclear chromosome part;nuclear part;nucleoplasm;nucleoplasm part;…		25	25	25	437.6	0	201.16	10732000000	300	0.0782564	0.14963	0.256146	0.830659
Q969X5	Q969X5	Endoplasmic reticulum-Golgi intermediate compartment protein 1	ERGIC1	sp|Q969X5|ERGI1_HUMAN Endoplasmic reticulum-Golgi intermediate compartment protein 1 OS=Homo sapiens OX=9606 GN=ERGIC1 PE=1 SV=1	11	11	0.0148357	0.00570865	1.2559	0.903638	1.01002	0.0223684	1.24343	595990000	609600400	553260100	638810400	512589800	476720200	544559900	403660100	534140300	433710100	489089900	455540000		cellular process;ER to Golgi vesicle-mediated transport;establishment of localization;establishment of localization in cell;Golgi vesicle transport;intracellular transport;transport;vesicle-mediated transport	binding;protein binding	cell part;cytoplasmic part;endoplasmic reticulum membrane;endoplasmic reticulum part;endoplasmic reticulum-Golgi intermediate compartment;endoplasmic reticulum-Golgi intermediate compartment membrane;Golgi apparatus part;Golgi membrane;integral to membrane;intracellular membrane-bounded organelle;intracellular organelle;intracellular organelle part;intracellular part;intrinsic to membrane;membran…		48.6	48.6	48.6	32.592	0	42.9	6397100000	95	0.15434	0.0725104	0.968573	0.828414
Q9H3G5	Q9H3G5	Probable serine carboxypeptidase CPVL	CPVL	sp|Q9H3G5|CPVL_HUMAN Probable serine carboxypeptidase CPVL OS=Homo sapiens OX=9606 GN=CPVL PE=1 SV=2	14	14	0.0853521	0.197849	1.06938	0.34624	0.939231	0.0223814	1.13857	1287200000	1297300000	1247601000	1252999000	1111000000	1192901000	1177900000	995059300	1189700000	1291400000	1047600000	1240200000			carboxypeptidase activity;catalytic activity;exopeptidase activity;hydrolase activity;peptidase activity;peptidase activity, acting on L-amino acid peptides;serine hydrolase activity;serine-type carboxypeptidase activity;serine-type exopeptidase activity;serine-type peptidase activity	extracellular membrane-bounded organelle;extracellular organelle;extracellular region part;extracellular vesicular exosome;membrane-bounded organelle;membrane-bounded vesicle;organelle;vesicle		35.3	35.3	35.3	54.163	0	82.044	14845000000	151	0.326629	0.382306	0.690221	0.82368
Q9GZL7	Q9GZL7	Ribosome biogenesis protein WDR12	WDR12	sp|Q9GZL7|WDR12_HUMAN Ribosome biogenesis protein WDR12 OS=Homo sapiens OX=9606 GN=WDR12 PE=1 SV=2	17	17	0.0327631	0.0593547	1.08135	0.267874	0.941127	0.0225987	1.14899	2083599000	2174200000	1988099000	2132399000	1650001000	1913100000	1982199000	1761099000	2051300000	2006400000	1831499000	1863400000		biological regulation;cell proliferation;cell surface receptor linked signaling pathway;cellular component biogenesis;cellular component biogenesis at cellular level;cellular component organization or biogenesis;cellular component organization or biogenesis at cellular level;cellular macromolecule metabolic process;cellular metabolic process;cellular nitrogen compound metabolic process;cellular p…	binding;protein binding;ribonucleoprotein binding	cell part;intracellular non-membrane-bounded organelle;intracellular organelle;intracellular organelle part;intracellular part;macromolecular complex;non-membrane-bounded organelle;nuclear part;nucleolar part;nucleolus;nucleoplasm;organelle;organelle part;PeBoW complex;preribosome;preribosome, large subunit precursor;protein complex;ribonucleoprotein complex		54.8	54.8	54.8	47.707	0	127.68	24288000000	195	0.221492	0.184684	0.636039	0.824429
Q96Q89	Q96Q89	Kinesin-like protein KIF20B	KIF20B	sp|Q96Q89|KI20B_HUMAN Kinesin-like protein KIF20B OS=Homo sapiens OX=9606 GN=KIF20B PE=1 SV=3	19	19	0.000966289	0.0325472	0.844302	0.00138134	0.665511	0.022932	1.26865	120380100	129550100	149000100	123010000	90345980	99999960	100440000	121600100	145750100	155250000	170959900	145410000		ATP catabolic process;ATP metabolic process;biological regulation;catabolic process;cell cycle arrest;cell cycle phase;cell cycle process;cellular catabolic process;cellular component movement;cellular component organization;cellular component organization at cellular level;cellular component organization or biogenesis;cellular component organization or biogenesis at cellular level;cellular metab…	adenyl nucleotide binding;adenyl ribonucleotide binding;ATP binding;ATPase activity;binding;catalytic activity;hydrolase activity;hydrolase activity, acting on acid anhydrides;hydrolase activity, acting on acid anhydrides, in phosphorus-containing anhydrides;microtubule motor activity;motor activity;nucleoside-triphosphatase activity;nucleotide binding;protein binding;protein domain specific bind…	cell part;centrosome;cytoplasm;cytoplasmic part;cytoskeletal part;intracellular membrane-bounded organelle;intracellular non-membrane-bounded organelle;intracellular organelle;intracellular organelle part;intracellular part;macromolecular complex;membrane-bounded organelle;microtubule;microtubule organizing center;non-membrane-bounded organelle;nuclear part;nucleolus;nucleoplasm;nucleus;organelle…		13.6	13.6	13.6	210.63	0	36.53	1673300000	42	0.0548235	0.144012	0.207714	0.83
P53794	P53794	Sodium/myo-inositol cotransporter	SLC5A3	sp|P53794|SC5A3_HUMAN Sodium/myo-inositol cotransporter OS=Homo sapiens OX=9606 GN=SLC5A3 PE=1 SV=2	6	6	0.0935705	0.363227	1.07948	0.231469	0.904779	0.0230146	1.19308	112750000	113180000	108440000	132029900	95686000	107330000	89027940	98620980	126870000	109480100	92967950	104200100		cellular process;establishment of localization;myo-inositol transport;organic alcohol transport;organic substance transport;polyol transport;transmembrane transport;transport	active transmembrane transporter activity;alcohol transmembrane transporter activity;cation transmembrane transporter activity;inorganic cation transmembrane transporter activity;ion transmembrane transporter activity;metal ion transmembrane transporter activity;monovalent inorganic cation transmembrane transporter activity;myo-inositol transmembrane transporter activity;myo-inositol:sodium sympo…	cell part;integral to membrane;integral to plasma membrane;intrinsic to membrane;intrinsic to plasma membrane;membrane;membrane part;plasma membrane;plasma membrane part		12.8	12.8	12.8	79.693	0	27.774	1346500000	35	0.340279	0.556638	0.606709	0.828425
Q9UMX5	Q9UMX5	Neudesin	NENF	sp|Q9UMX5|NENF_HUMAN Neudesin OS=Homo sapiens OX=9606 GN=NENF PE=1 SV=1	8	8	0.0174907	0.0269848	0.829173	0.958328	1.00288	0.0230689	0.826793	1052200000	894990500	1040200000	860269800	1063300000	1138600000	1263401000	1179000000	1182600000	1128501000	1054401000	1266900000		biological regulation;positive regulation of biological process;positive regulation of cell communication;positive regulation of cellular process;positive regulation of intracellular protein kinase cascade;positive regulation of MAPKKK cascade;positive regulation of response to stimulus;positive regulation of signal transduction;positive regulation of signaling;regulation of biological process;re…	binding;cation binding;heme binding;ion binding;iron ion binding;metal ion binding;tetrapyrrole binding;transition metal ion binding	extracellular region part;extracellular space		57.6	57.6	57.6	18.856	0	172.76	13610000000	90	0.162515	0.137004	0.985958	0.8264
O75691	O75691	Small subunit processome component 20 homolog	UTP20	sp|O75691|UTP20_HUMAN Small subunit processome component 20 homolog OS=Homo sapiens OX=9606 GN=UTP20 PE=1 SV=3	76	76	0.016575	0.0269697	1.06776	0.0906996	0.877832	0.023523	1.21636	1844500000	1948000000	1933500000	1994699000	1393699000	1526899000	1580901000	1881699000	1782799000	1872901000	1830100000	1744599000		biological regulation;cellular macromolecule metabolic process;cellular metabolic process;cellular nitrogen compound metabolic process;cellular process;cleavage involved in rRNA processing;endonucleolytic cleavage in 5'-ETS of tricistronic rRNA transcript (SSU-rRNA, 5.8S rRNA, LSU-rRNA);endonucleolytic cleavage in ITS1 to separate SSU-rRNA from 5.8S rRNA and LSU-rRNA from tricistronic rRNA transc…	binding;protein binding	90S preribosome;cell part;cytoplasm;intracellular non-membrane-bounded organelle;intracellular organelle;intracellular organelle part;intracellular part;macromolecular complex;non-membrane-bounded organelle;nuclear part;nucleolus;nucleoplasm;organelle;organelle part;preribosome;preribosome, small subunit precursor;ribonucleoprotein complex;small-subunit processome		33.2	33.2	33.2	318.38	0	208.69	22315000000	497	0.158089	0.137164	0.473587	0.839403
O00762	O00762	Ubiquitin-conjugating enzyme E2 C	UBE2C	sp|O00762|UBE2C_HUMAN Ubiquitin-conjugating enzyme E2 C OS=Homo sapiens OX=9606 GN=UBE2C PE=1 SV=1	9	9	0.00173208	0.0269035	1.26046	0.00394544	1.47552	0.0239702	0.854247	320269900	336120200	368890200	342340100	386310200	400640200	450020300	366530000	237759900	292249900	241180000	321379900		activation of anaphase-promoting complex activity;anaphase-promoting complex-dependent proteasomal ubiquitin-dependent protein catabolic process;biological regulation;catabolic process;cell cycle;cell cycle checkpoint;cell cycle process;cellular catabolic process;cellular component assembly;cellular component assembly at cellular level;cellular component organization;cellular component organizati…	acid-amino acid ligase activity;adenyl nucleotide binding;adenyl ribonucleotide binding;ATP binding;binding;catalytic activity;ligase activity;ligase activity, forming carbon-nitrogen bonds;nucleotide binding;protein binding;purine nucleotide binding;purine ribonucleoside triphosphate binding;purine ribonucleotide binding;ribonucleotide binding;small conjugating protein ligase activity;ubiquitin-…	anaphase-promoting complex;cell part;cullin-RING ubiquitin ligase complex;cytoplasmic part;cytosol;intracellular organelle part;intracellular part;macromolecular complex;nuclear part;nuclear ubiquitin ligase complex;nucleoplasm;organelle part;protein complex;ubiquitin ligase complex	Ubiquitin mediated proteolysis	64.2	64.2	64.2	19.652	0	22.439	4171100000	71	0.0761714	0.137681	0.262182	0.852132
Q96LB3	Q96LB3	Intraflagellar transport protein 74 homolog	IFT74	sp|Q96LB3|IFT74_HUMAN Intraflagellar transport protein 74 homolog OS=Homo sapiens OX=9606 GN=IFT74 PE=1 SV=1	7	7	0.0188942	0.0676287	0.716033	0.19198	1.12767	0.0240967	0.634965	34881980	33606020	52673000	57805000	58675980	66148980	74633020	75798040	61368970	51667000	65255000	65623990		anatomical structure formation involved in morphogenesis;biological regulation;cell projection assembly;cell projection organization;cellular component assembly;cellular component assembly at cellular level;cellular component assembly involved in morphogenesis;cellular component movement;cellular component organization;cellular component organization at cellular level;cellular component organizat…	beta-tubulin binding;binding;chromatin binding;cytoskeletal protein binding;protein binding;tubulin binding	axoneme part;cell part;cell projection;cell projection part;centrosome;cilium;cytoplasmic membrane-bounded vesicle;cytoplasmic part;cytoplasmic vesicle;cytoskeletal part;intracellular membrane-bounded organelle;intracellular non-membrane-bounded organelle;intracellular organelle;intracellular organelle part;intracellular part;intraflagellar transport particle B;macromolecular complex;membrane-bou…		16.5	16.5	16.5	69.239	0	7.5909	730110000	12	0.166095	0.200437	0.567774	0.850885
P30041	P30041	Peroxiredoxin-6	PRDX6	sp|P30041|PRDX6_HUMAN Peroxiredoxin-6 OS=Homo sapiens OX=9606 GN=PRDX6 PE=1 SV=3	22	22	0.0789853	0.950205	1.00408	0.06941	1.1311	0.02462	0.887699	7218205000	7327606000	7367491000	6368700000	7661198000	8341506000	8097692000	7723191000	6127103000	7481904000	6880593000	7741101000		catabolic process;cellular catabolic process;cellular lipid catabolic process;cellular lipid metabolic process;cellular metabolic process;cellular process;cellular response to chemical stimulus;cellular response to hydrogen peroxide;cellular response to oxidative stress;cellular response to reactive oxygen species;cellular response to stimulus;cellular response to stress;hydrogen peroxide catabol…	antioxidant activity;binding;carboxylic ester hydrolase activity;catalytic activity;glutathione peroxidase activity;hydrolase activity;hydrolase activity, acting on ester bonds;lipase activity;oxidoreductase activity;oxidoreductase activity, acting on paired donors, with incorporation or reduction of molecular oxygen;oxidoreductase activity, acting on peroxide as acceptor;peroxidase activity;pero…	cell part;cytoplasm;cytoplasmic membrane-bounded vesicle;cytoplasmic part;cytoplasmic vesicle;cytosol;extracellular membrane-bounded organelle;extracellular organelle;extracellular region part;extracellular space;extracellular vesicular exosome;intracellular membrane-bounded organelle;intracellular organelle;intracellular part;lysosome;lytic vacuole;membrane;membrane-bounded organelle;membrane-bo…	Methane metabolism;Phenylalanine metabolism;Phenylpropanoid biosynthesis	80.8	80.8	80.8	25.035	0	196.49	90605000000	256	0.314309	0.976525	0.443321	0.861326
Q8TEM1	Q8TEM1	Nuclear pore membrane glycoprotein 210	NUP210	sp|Q8TEM1|PO210_HUMAN Nuclear pore membrane glycoprotein 210 OS=Homo sapiens OX=9606 GN=NUP210 PE=1 SV=3	42	42	0.0391959	0.47335	1.02205	0.0903388	0.928323	0.0247029	1.10097	1736100000	1786999000	1873599000	1789401000	1520600000	1644100000	1744701000	1623000000	1812001000	1754901000	1643700000	1823700000		biological regulation;carbohydrate metabolic process;carbohydrate transport;cell cycle;cell cycle process;cell surface receptor linked signaling pathway;cellular component disassembly;cellular component disassembly at cellular level;cellular component organization;cellular component organization at cellular level;cellular component organization or biogenesis;cellular component organization or bio…		cell part;cytoplasmic part;endoplasmic reticulum membrane;endoplasmic reticulum part;envelope;intracellular organelle part;intracellular part;macromolecular complex;membrane;membrane part;nuclear envelope;nuclear membrane;nuclear part;nuclear pore;organelle envelope;organelle membrane;organelle part;pore complex;protein complex	RNA transport	29.4	29.4	29.4	205.11	0	192.35	21715000000	358	0.236237	0.650743	0.472543	0.861016
Q8N1F7	Q8N1F7	Nuclear pore complex protein Nup93	NUP93	sp|Q8N1F7|NUP93_HUMAN Nuclear pore complex protein Nup93 OS=Homo sapiens OX=9606 GN=NUP93 PE=1 SV=2	46	46	0.00827188	0.834527	0.99444	0.0079816	0.89596	0.0251301	1.10992	4325396000	4070702000	4562705000	4275298000	3685499000	3979401000	3742901000	4122897000	4216297000	4416606000	4306999000	4378999000		biological regulation;carbohydrate metabolic process;carbohydrate transport;cell cycle;cell cycle process;cell surface receptor linked signaling pathway;cellular component assembly;cellular component assembly at cellular level;cellular component disassembly;cellular component disassembly at cellular level;cellular component organization;cellular component organization at cellular level;cellular c…	structural constituent of nuclear pore;structural molecule activity	cell part;envelope;intracellular organelle part;intracellular part;macromolecular complex;membrane;membrane part;nuclear envelope;nuclear membrane;nuclear part;nuclear periphery;nuclear pore;organelle envelope;organelle membrane;organelle part;pore complex;protein complex	RNA transport	61.4	61.4	61.4	93.487	0	323.31	52172000000	403	0.127893	0.915542	0.295597	0.876194
Q9NZD8	Q9NZD8	Maspardin	SPG21	sp|Q9NZD8|SPG21_HUMAN Maspardin OS=Homo sapiens OX=9606 GN=SPG21 PE=1 SV=1	7	7	0.0336118	0.0240374	0.834184	0.432987	0.943618	0.0251795	0.884027	120929900	117910000	126119900	116510100	129550100	133659900	130240100	152120100	123390000	162540100	149970000	143860000		activation of immune response;antigen receptor-mediated signaling pathway;biological regulation;cell death;cell surface receptor linked signaling pathway;cellular process;cellular response to stimulus;death;immune response-activating cell surface receptor signaling pathway;immune response-activating signal transduction;immune response-regulating cell surface receptor signaling pathway;immune resp…	binding;CD4 receptor binding;protein binding;receptor binding	cell part;clathrin-coated vesicle;coated vesicle;cytoplasm;cytoplasmic membrane-bounded vesicle;cytoplasmic part;cytoplasmic vesicle;cytosol;endosomal part;endosome membrane;Golgi apparatus part;Golgi-associated vesicle;intracellular membrane-bounded organelle;intracellular organelle;intracellular organelle part;intracellular part;membrane;membrane-bounded organelle;membrane-bounded vesicle;nucle…		27.6	27.6	27.6	34.96	0	14.897	1761000000	34	0.224487	0.129675	0.746675	0.872599
Q9NTI5	Q9NTI5	Sister chromatid cohesion protein PDS5 homolog B	PDS5B	sp|Q9NTI5|PDS5B_HUMAN Sister chromatid cohesion protein PDS5 homolog B OS=Homo sapiens OX=9606 GN=PDS5B PE=1 SV=1	38	34	0.00480157	0.282113	0.975547	0.0101544	0.838894	0.0252624	1.1629	882220600	888489800	923930400	960770600	756519700	763760400	730319600	901640000	944999700	947830000	918520300	933780200		biological regulation;cell cycle;cell cycle process;cell proliferation;cellular component organization;cellular component organization at cellular level;cellular component organization or biogenesis;cellular component organization or biogenesis at cellular level;cellular process;chromosome organization;mitotic cell cycle;mitotic sister chromatid cohesion;negative regulation of biological process;…	adenyl nucleotide binding;adenyl ribonucleotide binding;ATP binding;binding;DNA binding;nucleic acid binding;nucleotide binding;protein binding;purine nucleotide binding;purine ribonucleoside triphosphate binding;purine ribonucleotide binding;ribonucleotide binding	cell part;chromatin;chromosomal part;chromosome;chromosome, centromeric region;cytoplasmic part;cytosol;intracellular membrane-bounded organelle;intracellular non-membrane-bounded organelle;intracellular organelle;intracellular organelle part;intracellular part;membrane-bounded organelle;non-membrane-bounded organelle;nuclear part;nucleoplasm;nucleus;organelle;organelle part		31.1	28.5	28.5	164.67	0	285.13	11019000000	237	0.108568	0.471291	0.308937	0.873
Q9UJX3	Q9UJX3	Anaphase-promoting complex subunit 7	ANAPC7	sp|Q9UJX3|APC7_HUMAN Anaphase-promoting complex subunit 7 OS=Homo sapiens OX=9606 GN=ANAPC7 PE=1 SV=4	22	22	0.015237	0.68184	0.981018	0.0160978	0.854043	0.0253629	1.14867	725979800	703289500	635200000	654759700	614999700	612630100	608720100	531829700	692719900	751659600	684539800	643230000		anaphase-promoting complex-dependent proteasomal ubiquitin-dependent protein catabolic process;biological regulation;catabolic process;cell cycle;cell cycle checkpoint;cell cycle phase;cell cycle process;cellular catabolic process;cellular component organization;cellular component organization at cellular level;cellular component organization or biogenesis;cellular component organization or bioge…	binding;enzyme binding;phosphatase binding;protein binding;protein phosphatase binding	anaphase-promoting complex;cell part;cullin-RING ubiquitin ligase complex;cytoplasmic part;cytosol;intracellular membrane-bounded organelle;intracellular organelle;intracellular organelle part;intracellular part;macromolecular complex;membrane-bounded organelle;nuclear part;nuclear ubiquitin ligase complex;nucleoplasm;nucleus;organelle;organelle part;protein complex;ubiquitin ligase complex	Cell cycle;Cell cycle - yeast;Meiosis - yeast;Oocyte meiosis;Progesterone-mediated oocyte maturation;Ubiquitin mediated proteolysis	44.9	44.9	44.9	66.855	0	117.34	8202700000	174	0.154633	0.815634	0.307153	0.87219
Q9Y4P3	Q9Y4P3	Transducin beta-like protein 2	TBL2	sp|Q9Y4P3|TBL2_HUMAN Transducin beta-like protein 2 OS=Homo sapiens OX=9606 GN=TBL2 PE=1 SV=1	22	22	0.0203041	0.0045372	1.09897	0.365346	0.954534	0.0254135	1.15131	1079900000	1155900000	1117799000	1088400000	1030600000	899090300	1053500000	885430400	1036301000	1031400000	1002800000	971380400						62.4	62.4	62.4	49.797	0	224.29	12974000000	184	0.17455	0.0709304	0.704137	0.868463
O14519;O75956	O14519;O75956	Cyclin-dependent kinase 2-associated protein 1;Cyclin-dependent kinase 2-associated protein 2	CDK2AP1;CDK2AP2	sp|O14519|CDKA1_HUMAN Cyclin-dependent kinase 2-associated protein 1 OS=Homo sapiens OX=9606 GN=CDK2AP1 PE=1 SV=1;sp|O75956|CDKA2_HUMAN Cyclin-dependent kinase 2-associated protein 2 OS=Homo sapiens OX=9606 GN=CDK2AP2 PE=1 SV=1	4	4	0.0120522	0.273788	1.11074	0.0146148	1.39663	0.0254621	0.795299	169460100	148900000	137669900	158420000	215950100	213909900	170319900	174840000	134160100	169220100	117859900	135120000		biosynthetic process;cell cycle phase;cell cycle process;cellular biosynthetic process;cellular macromolecule biosynthetic process;cellular macromolecule metabolic process;cellular metabolic process;cellular nitrogen compound metabolic process;cellular process;cellular protein metabolic process;DNA metabolic process;DNA replication;DNA-dependent DNA replication;macromolecule biosynthetic process;…	binding;DNA binding;nucleic acid binding	cell part;cytoplasm;intracellular membrane-bounded organelle;intracellular organelle;intracellular part;membrane-bounded organelle;nucleus;organelle		68.7	68.7	68.7	12.365	0	41.994	1987000000	28	0.144558	0.462369	0.298525	0.866743
Q8N5M4	Q8N5M4	Tetratricopeptide repeat protein 9C	TTC9C	sp|Q8N5M4|TTC9C_HUMAN Tetratricopeptide repeat protein 9C OS=Homo sapiens OX=9606 GN=TTC9C PE=1 SV=1	4	4	0.0100236	0.94669	1.01073	0.00677205	1.75922	0.0254717	0.574532	29577000	32722020	52891980	47024020	83646980	57441990	86313040	53271010	44274980	35914010	34248000	42355000						26.9	26.9	26.9	20.012	0	5.7274	593400000	17	0.136406	0.974865	0.281983	0.862542
O75643	O75643	U5 small nuclear ribonucleoprotein 200 kDa helicase	SNRNP200	sp|O75643|U520_HUMAN U5 small nuclear ribonucleoprotein 200 kDa helicase OS=Homo sapiens OX=9606 GN=SNRNP200 PE=1 SV=2	112	112	0.0184564	0.94942	0.997406	0.0263807	0.869155	0.0254778	1.14756	9562188000	10494990000	9675493000	10588990000	8333195000	8216294000	9711813000	8916210000	10847010000	9455809000	9900387000	10231000000		ATP catabolic process;ATP metabolic process;catabolic process;cell differentiation;cellular catabolic process;cellular component assembly;cellular component assembly at cellular level;cellular component organization;cellular component organization at cellular level;cellular component organization or biogenesis;cellular component organization or biogenesis at cellular level;cellular developmental …	adenyl nucleotide binding;adenyl ribonucleotide binding;ATP binding;ATPase activity;ATPase activity, coupled;ATP-dependent helicase activity;ATP-dependent RNA helicase activity;binding;catalytic activity;helicase activity;hydrolase activity;hydrolase activity, acting on acid anhydrides;hydrolase activity, acting on acid anhydrides, in phosphorus-containing anhydrides;identical protein binding;nuc…	catalytic step 2 spliceosome;cell part;intracellular membrane-bounded organelle;intracellular organelle;intracellular organelle part;intracellular part;macromolecular complex;membrane;membrane-bounded organelle;nuclear part;nucleoplasm;nucleus;organelle;organelle part;ribonucleoprotein complex;small nuclear ribonucleoprotein complex;spliceosomal complex;U5 snRNP	Spliceosome	54.8	54.8	54.8	244.5	0	323.31	122340000000	984	0.165172	0.976239	0.350101	0.858073
Q7Z6K5	Q7Z6K5	Arpin	ARPIN	sp|Q7Z6K5|ARPIN_HUMAN Arpin OS=Homo sapiens OX=9606 GN=ARPIN PE=1 SV=1	4	4	0.0800632	0.0877904	0.818184	0.907779	1.01241	0.02558	0.808156	4200102000	3402801000	3568498000	3496800000	5281504000	4482502000	4128898000	4277197000	5119897000	5023506000	3519601000	4396297000		biological regulation;directional locomotion;locomotion;negative regulation of actin nucleation;negative regulation of biological process;negative regulation of cell migration;negative regulation of cell motility;negative regulation of cell projection organization;negative regulation of cellular component movement;negative regulation of cellular component organization;negative regulation of cellu…		cell part;cell projection;lamellipodium		27.9	27.9	27.9	24.943	0	12.359	53172000000	28	0.316911	0.228614	0.970231	0.859031
Q9H4A6	Q9H4A6	Golgi phosphoprotein 3	GOLPH3	sp|Q9H4A6|GOLP3_HUMAN Golgi phosphoprotein 3 OS=Homo sapiens OX=9606 GN=GOLPH3 PE=1 SV=1	6	4	0.00581694	0.103938	1.13501	0.00601895	1.28654	0.026444	0.882215	100320000	111370000	102590000	116810000	128730000	121199900	114680000	123529900	83231980	103360000	104650000	89612000		biological adhesion;biological regulation;biosynthetic process;cell adhesion;cell adhesion molecule production;cell migration;cell motility;cell projection assembly;cell projection organization;cell proliferation;cell-cell adhesion;cellular biosynthetic process;cellular component assembly;cellular component assembly at cellular level;cellular component movement;cellular component organization;cel…	binding;enzyme binding;lipid binding;phosphatidylinositol binding;phosphatidylinositol-4-phosphate binding;phospholipid binding;protein binding	cell part;cytoplasmic part;cytosol;endosome;Golgi apparatus part;Golgi cisterna;Golgi cisterna membrane;Golgi membrane;intracellular membrane-bounded organelle;intracellular organelle;intracellular organelle part;intracellular part;membrane;membrane-bounded organelle;membrane-enclosed lumen;mitochondrial intermembrane space;mitochondrial part;mitochondrion;organelle;organelle envelope lumen;organ…		28.5	28.5	18.8	33.81	0	25.291	1313200000	31	0.110944	0.257016	0.266792	0.888123
P50402	P50402	Emerin	EMD	sp|P50402|EMD_HUMAN Emerin OS=Homo sapiens OX=9606 GN=EMD PE=1 SV=1	18	18	0.027787	0.0163975	1.20261	0.934952	0.993723	0.0265989	1.21021	4250702000	3771902000	3829201000	4203502000	3229298000	3865299000	2928300000	3291501000	3427599000	3598801000	3436801000	2910299000		anatomical structure development;biological regulation;cell cycle;cell cycle process;cell differentiation;cellular component disassembly;cellular component disassembly at cellular level;cellular component organization;cellular component organization at cellular level;cellular component organization or biogenesis;cellular component organization or biogenesis at cellular level;cellular developmenta…	actin binding;beta-tubulin binding;binding;cytoskeletal protein binding;protein binding;tubulin binding	cell part;cytoplasmic part;cytoskeletal part;endoplasmic reticulum;envelope;integral to membrane;intracellular membrane-bounded organelle;intracellular organelle;intracellular organelle part;intracellular part;intrinsic to membrane;macromolecular complex;membrane;membrane part;membrane-bounded organelle;microtubule;nuclear envelope;nuclear inner membrane;nuclear membrane;nuclear outer membrane;nu…	Arrhythmogenic right ventricular cardiomyopathy (ARVC);Dilated cardiomyopathy;Hypertrophic cardiomyopathy (HCM)	80.3	80.3	80.3	28.994	0	180.45	44370000000	234	0.207544	0.109599	0.978043	0.887959
Q9NZQ3	Q9NZQ3	NCK-interacting protein with SH3 domain	NCKIPSD	sp|Q9NZQ3|SPN90_HUMAN NCK-interacting protein with SH3 domain OS=Homo sapiens OX=9606 GN=NCKIPSD PE=1 SV=1	5	5	0.0668017	0.800884	1.03506	0.0880634	0.759067	0.0266574	1.36359	42081010	58304040	47276980	53124020	29064010	39608000	41459970	37344000	51682030	35844990	60580980	47836990		biological regulation;cellular component organization;cellular component organization at cellular level;cellular component organization or biogenesis;cellular component organization or biogenesis at cellular level;cellular process;cellular response to stimulus;cytoskeleton organization;defense response;establishment of localization;establishment of localization in cell;establishment of protein lo…	binding;cytoskeletal protein binding;protein binding	cell part;cytoplasmic part;cytoskeletal part;cytosol;intermediate filament;intracellular membrane-bounded organelle;intracellular organelle;intracellular organelle part;intracellular part;macromolecular complex;membrane-bounded organelle;nucleus;organelle;organelle part;protein complex		10.4	10.4	10.4	78.959	0	14.116	573680000	9	0.291758	0.894118	0.472675	0.88103
Q9Y4J8	Q9Y4J8	Dystrobrevin alpha	DTNA	sp|Q9Y4J8|DTNA_HUMAN Dystrobrevin alpha OS=Homo sapiens OX=9606 GN=DTNA PE=1 SV=2	12	8	0.0144336	0.843098	1.00832	0.0316152	1.23433	0.0267503	0.816897	162179900	163660100	169079900	176349900	169349900	210350000	229610000	217280100	169189900	181560000	162359900	153510100		biological regulation;cell communication;cell-cell signaling;cellular process;cellular response to stimulus;multicellular organismal process;muscle contraction;muscle system process;neuromuscular synaptic transmission;regulation of biological process;regulation of cellular process;response to stimulus;signal transduction;signaling;striated muscle contraction;synaptic transmission;system process	binding;calcium ion binding;cation binding;ion binding;metal ion binding;protein binding;transition metal ion binding;zinc ion binding	cell junction;cell part;cytoplasm;intracellular part;macromolecular complex;membrane;plasma membrane;protein complex;synapse		24.4	24.4	20.1	83.9	0	92.653	2215000000	63	0.15514	0.922194	0.363408	0.880181
O95429	O95429	BAG family molecular chaperone regulator 4	BAG4	sp|O95429|BAG4_HUMAN BAG family molecular chaperone regulator 4 OS=Homo sapiens OX=9606 GN=BAG4 PE=1 SV=1	6	6	0.0227308	0.042828	0.820535	0.174805	1.18848	0.0269425	0.690407	50731020	47890970	54452030	65814970	76865010	97350050	59109980	86640020	62656010	66505000	63294000	72828030		biological regulation;cellular component assembly;cellular component organization;cellular component organization or biogenesis;cellular localization;cellular macromolecule localization;cellular macromolecule metabolic process;cellular membrane organization;cellular metabolic process;cellular process;cellular protein localization;cellular protein metabolic process;cellular response to chemical st…	molecular transducer activity;receptor signaling protein activity;signal transducer activity	cell part;cytoplasmic part;cytosol;intracellular membrane-bounded organelle;intracellular organelle;intracellular part;membrane;membrane-bounded organelle;nucleus;organelle;plasma membrane		18.2	18.2	18.2	49.593	0	21.935	821220000	31	0.184836	0.158081	0.556829	0.88138
Q8IV48	Q8IV48	3-5 exoribonuclease 1	ERI1	sp|Q8IV48|ERI1_HUMAN 3-5 exoribonuclease 1 OS=Homo sapiens OX=9606 GN=ERI1 PE=1 SV=3	6	6	0.0821543	0.104166	0.860639	0.786482	1.02239	0.0269941	0.841792	85182020	81024050	70691950	74191990	83254980	92154060	92046060	102080000	79217980	99920010	102080000	81656040		biological regulation;cellular macromolecule metabolic process;cellular metabolic process;cellular nitrogen compound metabolic process;cellular process;gene silencing;gene silencing by RNA;macromolecule metabolic process;metabolic process;ncRNA 3'-end processing;ncRNA metabolic process;ncRNA processing;negative regulation of biological process;negative regulation of gene expression;negative regul…	3'-5' exonuclease activity;binding;catalytic activity;cation binding;exonuclease activity;histone pre-mRNA stem-loop binding;hydrolase activity;hydrolase activity, acting on ester bonds;ion binding;metal ion binding;nuclease activity;nucleic acid binding;pre-mRNA binding;ribonucleoprotein binding;ribosome binding;RNA binding;rRNA binding	cell part;cytoplasm;histone pre-mRNA 3'end processing complex;intracellular membrane-bounded organelle;intracellular non-membrane-bounded organelle;intracellular organelle;intracellular organelle part;intracellular part;macromolecular complex;membrane-bounded organelle;non-membrane-bounded organelle;nuclear part;nucleolus;nucleus;organelle;organelle part;ribonucleoprotein complex		21.5	21.5	21.5	40.063	0	12.022	1110400000	26	0.321577	0.257638	0.913395	0.878667
Q9BQG0	Q9BQG0	Myb-binding protein 1A	MYBBP1A	sp|Q9BQG0|MBB1A_HUMAN Myb-binding protein 1A OS=Homo sapiens OX=9606 GN=MYBBP1A PE=1 SV=2	69	69	0.00883246	0.461377	0.975484	0.0175239	0.827187	0.0270017	1.17928	8005594000	8087806000	8544990000	8677688000	6296499000	7262198000	6733192000	8062802000	8397006000	8475391000	9142291000	8149307000		biological regulation;biosynthetic process;cell communication;cell differentiation;cellular biosynthetic process;cellular developmental process;cellular macromolecule biosynthetic process;cellular macromolecule metabolic process;cellular metabolic process;cellular nitrogen compound metabolic process;cellular process;cellular response to external stimulus;cellular response to extracellular stimulu…	binding;catalytic activity;DNA binding;DNA polymerase activity;DNA-directed DNA polymerase activity;nucleic acid binding;nucleotidyltransferase activity;protein binding;sequence-specific DNA binding;transcription factor binding;transferase activity;transferase activity, transferring phosphorus-containing groups	cell part;cytoplasm;intracellular membrane-bounded organelle;intracellular non-membrane-bounded organelle;intracellular organelle;intracellular organelle part;intracellular part;macromolecular complex;membrane;membrane-bounded organelle;NLS-dependent protein nuclear import complex;non-membrane-bounded organelle;nuclear part;nucleocytoplasmic shuttling complex;nucleolus;nucleus;organelle;organelle…		50.8	50.8	50.8	148.85	0	323.31	100100000000	807	0.130451	0.641805	0.314365	0.874594
O75882	O75882	Attractin	ATRN	sp|O75882|ATRN_HUMAN Attractin OS=Homo sapiens OX=9606 GN=ATRN PE=1 SV=2	8	8	0.0156602	0.37887	0.957173	0.0178831	0.845545	0.0273799	1.13202	76608030	79796950	86237990	82439970	66478980	72808970	69828010	78303960	79230970	84057040	94700960	82094000		anatomical structure development;axon ensheathment;biological regulation;cellular process;cerebellum development;defense response;developmental process;ensheathment of neurons;inflammatory response;myelination;pigmentation;regulation of biological process;regulation of growth;regulation of multicellular organism growth;regulation of multicellular organismal process;response to chemical stimulus;r…	binding;carbohydrate binding;receptor activity	cell part;cytoplasm;extracellular membrane-bounded organelle;extracellular organelle;extracellular region part;extracellular space;extracellular vesicular exosome;integral to membrane;integral to plasma membrane;intracellular part;intrinsic to membrane;intrinsic to plasma membrane;membrane;membrane part;membrane-bounded organelle;membrane-bounded vesicle;organelle;plasma membrane;plasma membrane …		8.3	8.3	8.3	158.54	0	52.295	1011800000	29	0.154576	0.571261	0.314652	0.875902
P45954	P45954	Short/branched chain specific acyl-CoA dehydrogenase, mitochondrial	ACADSB	sp|P45954|ACDSB_HUMAN Short/branched chain specific acyl-CoA dehydrogenase, mitochondrial OS=Homo sapiens OX=9606 GN=ACADSB PE=1 SV=1	19	19	0.104032	0.0846416	1.14442	0.398008	1.06205	0.0274443	1.07755	1154800000	1131400000	1194199000	1103400000	1125400000	1040200000	1056800000	1032200000	1079100000	1148500000	917179500	882969700		amine catabolic process;amine metabolic process;branched chain family amino acid catabolic process;branched chain family amino acid metabolic process;carboxylic acid catabolic process;carboxylic acid metabolic process;catabolic process;cellular amine metabolic process;cellular amino acid catabolic process;cellular amino acid metabolic process;cellular catabolic process;cellular ketone metabolic p…	acyl-CoA dehydrogenase activity;binding;catalytic activity;coenzyme binding;cofactor binding;flavin adenine dinucleotide binding;oxidoreductase activity;oxidoreductase activity, acting on the CH-CH group of donors	cell part;cytoplasmic part;extracellular membrane-bounded organelle;extracellular organelle;extracellular region part;extracellular vesicular exosome;intracellular membrane-bounded organelle;intracellular organelle;intracellular organelle lumen;intracellular organelle part;intracellular part;membrane-bounded organelle;membrane-bounded vesicle;membrane-enclosed lumen;mitochondrial matrix;mitochond…	Fatty acid metabolism;Valine, leucine and isoleucine degradation	49.8	49.8	49.8	47.485	0	135.47	13207000000	182	0.358034	0.222839	0.726326	0.874517
Q99666	Q99666	RANBP2-like and GRIP domain-containing protein 5/6	RGPD5	sp|Q99666|RGPD5_HUMAN RANBP2-like and GRIP domain-containing protein 5/6 OS=Homo sapiens OX=9606 GN=RGPD5 PE=1 SV=3	43	1	0.0198338	0.0108979	0.655057	0.393259	0.874264	0.0274551	0.749267	7647396	8303404	8574902	8913500	13992140	10218000	9058746	11890010	17727980	12045000	11140000	11081000		cellular process;establishment of localization;establishment of localization in cell;establishment of protein localization;establishment of protein localization in Golgi;establishment of protein localization to organelle;Golgi vesicle transport;intracellular protein transport;intracellular transport;intra-Golgi vesicle-mediated transport;protein targeting;protein targeting to Golgi;protein transp…		cell part;cytoplasm;intracellular part		25.6	0.8	0.8	198.92	0	3.4911	94744000	2	0.172587	0.0935528	0.724284	0.870583
P61457	P61457	Pterin-4-alpha-carbinolamine dehydratase	PCBD1	sp|P61457|PHS_HUMAN Pterin-4-alpha-carbinolamine dehydratase OS=Homo sapiens OX=9606 GN=PCBD1 PE=1 SV=2	6	6	0.0130202	0.996555	1.00034	0.0231883	1.42741	0.0274688	0.700807	235180100	244340000	219179900	186999900	432599700	271990000	282399800	293860100	232830100	218930000	193169900	238869900		amine catabolic process;amine metabolic process;aromatic amino acid family catabolic process;aromatic amino acid family metabolic process;aromatic compound biosynthetic process;aromatic compound catabolic process;biological regulation;biosynthetic process;carboxylic acid catabolic process;carboxylic acid metabolic process;catabolic process;cellular amine metabolic process;cellular amino acid cata…	4-alpha-hydroxytetrahydrobiopterin dehydratase activity;binding;carbon-oxygen lyase activity;catalytic activity;hydro-lyase activity;identical protein binding;lyase activity;monooxygenase activity;oxidoreductase activity;oxidoreductase activity, acting on paired donors, with incorporation or reduction of molecular oxygen;oxidoreductase activity, acting on paired donors, with incorporation or redu…	cell part;cytoplasm;cytoplasmic part;cytosol;extracellular membrane-bounded organelle;extracellular organelle;extracellular region part;extracellular vesicular exosome;intracellular membrane-bounded organelle;intracellular organelle;intracellular part;membrane-bounded organelle;membrane-bounded vesicle;nucleus;organelle;vesicle		57.7	57.7	57.7	11.999	0	17.812	3090300000	28	0.145653	0.998776	0.342464	0.866899
Q01658	Q01658	Protein Dr1	DR1	sp|Q01658|NC2B_HUMAN Protein Dr1 OS=Homo sapiens OX=9606 GN=DR1 PE=1 SV=1	6	6	0.00727566	0.117715	1.17825	0.0109235	1.47573	0.0277613	0.798422	217420000	185540100	205690000	215919900	242100100	246380100	233919900	315970000	178829900	174740000	141220100	210650000		biological regulation;biosynthetic process;cellular biosynthetic process;cellular component organization;cellular component organization at cellular level;cellular component organization or biogenesis;cellular component organization or biogenesis at cellular level;cellular macromolecule biosynthetic process;cellular macromolecule metabolic process;cellular metabolic process;cellular nitrogen comp…	binding;DNA binding;nucleic acid binding;protein binding;protein binding transcription factor activity;sequence-specific DNA binding;TBP-class protein binding;transcription cofactor activity;transcription corepressor activity;transcription factor binding;transcription factor binding transcription factor activity	Ada2/Gcn5/Ada3 transcription activator complex;cell part;histone acetyltransferase complex;intracellular membrane-bounded organelle;intracellular organelle;intracellular organelle part;intracellular part;macromolecular complex;membrane-bounded organelle;nuclear part;nucleoplasm part;nucleus;organelle;organelle part;protein complex		41.5	41.5	41.5	19.443	0	22.179	2601400000	39	0.121678	0.274488	0.308521	0.872615
Q03111	Q03111	Protein ENL	MLLT1	sp|Q03111|ENL_HUMAN Protein ENL OS=Homo sapiens OX=9606 GN=MLLT1 PE=1 SV=2	10	10	0.0959133	0.231743	1.10055	0.333417	0.908196	0.027762	1.21179	140840100	156459900	147099900	155390100	121230100	126850000	143109900	106140100	123190000	130430000	128580000	166190000		biological regulation;biosynthetic process;cellular biosynthetic process;cellular macromolecule biosynthetic process;cellular macromolecule metabolic process;cellular metabolic process;cellular nitrogen compound metabolic process;cellular process;macromolecule biosynthetic process;macromolecule metabolic process;metabolic process;negative regulation of catalytic activity;negative regulation of ki…	binding;DNA binding;nucleic acid binding;protein binding	cell part;cytoplasm;intracellular membrane-bounded organelle;intracellular non-membrane-bounded organelle;intracellular organelle;intracellular organelle part;intracellular part;membrane-bounded organelle;non-membrane-bounded organelle;nuclear part;nucleolus;nucleus;organelle;organelle part		27.2	27.2	27.2	62.055	0	22.225	1692700000	48	0.343735	0.417793	0.683506	0.86844
Q9NQG5	Q9NQG5	Regulation of nuclear pre-mRNA domain-containing protein 1B	RPRD1B	sp|Q9NQG5|RPR1B_HUMAN Regulation of nuclear pre-mRNA domain-containing protein 1B OS=Homo sapiens OX=9606 GN=RPRD1B PE=1 SV=1	15	12	0.0382595	0.0692406	0.905288	0.261967	1.0843	0.0280117	0.834907	499279800	445259800	469450100	439760000	640849900	492809700	530889800	563340200	557959700	523270000	483469700	484079900		biological regulation;biosynthetic process;cellular biosynthetic process;cellular macromolecule biosynthetic process;cellular macromolecule metabolic process;cellular metabolic process;cellular nitrogen compound metabolic process;cellular process;cellular protein metabolic process;dephosphorylation;dephosphorylation of RNA polymerase II C-terminal domain;macromolecule biosynthetic process;macromo…	basal RNA polymerase II transcription machinery binding;basal transcription machinery binding;binding;enzyme binding;protein binding;RNA polymerase binding;RNA polymerase core enzyme binding;RNA polymerase II core binding	cell part;DNA-directed RNA polymerase II, holoenzyme;intracellular membrane-bounded organelle;intracellular organelle;intracellular organelle part;intracellular part;macromolecular complex;membrane-bounded organelle;nuclear part;nucleoplasm part;nucleus;organelle;organelle part;protein complex		58.6	46.9	46.9	36.899	0	52.711	6303500000	86	0.232138	0.203019	0.633578	0.87421
Q99986	Q99986	Serine/threonine-protein kinase VRK1	VRK1	sp|Q99986|VRK1_HUMAN Serine/threonine-protein kinase VRK1 OS=Homo sapiens OX=9606 GN=VRK1 PE=1 SV=1	19	19	0.00205797	0.172262	0.953198	0.000271164	0.865131	0.0282883	1.1018	1429800000	1353399000	1246801000	1295900000	1233000000	1231400000	1215399000	1149700000	1388199000	1395800000	1366199000	1430700000		cell cycle;cell cycle phase;cell cycle process;cellular component disassembly;cellular component disassembly at cellular level;cellular component organization;cellular component organization at cellular level;cellular component organization or biogenesis;cellular component organization or biogenesis at cellular level;cellular macromolecule metabolic process;cellular membrane organization;cellular…	adenyl nucleotide binding;adenyl ribonucleotide binding;ATP binding;binding;catalytic activity;chromatin binding;histone binding;histone kinase activity;histone kinase activity (H3-S10 specific);histone kinase activity (H3-T3 specific);histone serine kinase activity;histone threonine kinase activity;kinase activity;nucleosomal histone binding;nucleosome binding;nucleotide binding;phosphotransfera…	cell part;cytoplasm;cytoplasmic part;cytoskeletal part;cytosol;Golgi apparatus part;Golgi stack;intracellular membrane-bounded organelle;intracellular non-membrane-bounded organelle;intracellular organelle;intracellular organelle part;intracellular part;membrane-bounded organelle;non-membrane-bounded organelle;nuclear part;nucleolus;nucleoplasm;nucleus;organelle;organelle part;spindle		61.9	61.9	61.9	45.476	0	183.73	16422000000	218	0.0795	0.349363	0.1375	0.878464
Q9H9Q4	Q9H9Q4	Non-homologous end-joining factor 1	NHEJ1	sp|Q9H9Q4|NHEJ1_HUMAN Non-homologous end-joining factor 1 OS=Homo sapiens OX=9606 GN=NHEJ1 PE=1 SV=1	5	5	0.0325964	0.45585	0.93337	0.048703	1.22203	0.0284748	0.763787	118470000	119700000	88767030	104979900	120190000	143779900	163170100	137710000	99605050	122400100	125070000	114190000		anatomical structure development;B cell activation;B cell differentiation;biological regulation;cell activation;cell differentiation;cellular developmental process;cellular macromolecule metabolic process;cellular metabolic process;cellular nitrogen compound metabolic process;cellular process;cellular response to stimulus;cellular response to stress;central nervous system development;developmenta…	binding;DNA binding;nucleic acid binding;protein binding	cell part;intracellular membrane-bounded organelle;intracellular organelle;intracellular part;macromolecular complex;membrane-bounded organelle;nonhomologous end joining complex;nucleus;organelle;protein complex	Non-homologous end-joining	38.5	38.5	38.5	33.337	0	47.642	1536600000	15	0.221672	0.637199	0.407936	0.881
O15031;Q9Y4D7	O15031	Plexin-B2	PLXNB2	sp|O15031|PLXB2_HUMAN Plexin-B2 OS=Homo sapiens OX=9606 GN=PLXNB2 PE=1 SV=3	26	25	0.0229111	0.810979	0.989364	0.0132363	0.886851	0.0285105	1.11559	267370100	272500000	243100200	240110100	238869900	222339900	234970000	220020100	260510100	277149900	253669900	242349900		anatomical structure development;anatomical structure formation involved in morphogenesis;anatomical structure morphogenesis;angiogenesis;axon guidance;biological regulation;brain development;branching morphogenesis of a tube;cell migration;cell motility;cell proliferation;cell surface receptor linked signaling pathway;cellular component assembly;cellular component assembly at cellular level;cell…	binding;enzyme activator activity;enzyme regulator activity;GTPase activator activity;GTPase regulator activity;molecular transducer activity;nucleoside-triphosphatase regulator activity;protein binding;protein domain specific binding;receptor activity;semaphorin receptor activity;signal transducer activity;signaling receptor activity;transmembrane signaling receptor activity	cell part;cell projection;extracellular membrane-bounded organelle;extracellular organelle;extracellular region part;extracellular vesicular exosome;integral to membrane;integral to plasma membrane;intracellular;intrinsic to membrane;intrinsic to plasma membrane;lamellipodium;membrane;membrane part;membrane-bounded organelle;membrane-bounded vesicle;organelle;plasma membrane;plasma membrane part;…	Axon guidance	20.5	20.5	20.1	205.12	0	64.737	3117500000	88	0.18594	0.900441	0.304249	0.878498
P55209	P55209	Nucleosome assembly protein 1-like 1	NAP1L1	sp|P55209|NP1L1_HUMAN Nucleosome assembly protein 1-like 1 OS=Homo sapiens OX=9606 GN=NAP1L1 PE=1 SV=1	17	15	0.0647979	0.0820716	0.904927	0.548737	1.03787	0.0285713	0.871908	3694700000	3634298000	3347202000	3408200000	3823601000	3822702000	3983801000	4551799000	3912998000	3561598000	3777801000	4338695000		biological regulation;biosynthetic process;cellular biosynthetic process;cellular component assembly;cellular component assembly at cellular level;cellular component organization;cellular component organization at cellular level;cellular component organization or biogenesis;cellular component organization or biogenesis at cellular level;cellular macromolecular complex assembly;cellular macromolec…	binding;protein binding	cell part;cytoplasmic membrane-bounded vesicle;cytoplasmic part;cytoplasmic vesicle;intracellular membrane-bounded organelle;intracellular organelle;intracellular part;melanosome;membrane;membrane-bounded organelle;membrane-bounded vesicle;nucleus;organelle;pigment granule;vesicle		47.3	47.3	44.8	45.374	0	323.31	47798000000	265	0.292772	0.218899	0.807527	0.877234
O94806	O94806	Serine/threonine-protein kinase D3	PRKD3	sp|O94806|KPCD3_HUMAN Serine/threonine-protein kinase D3 OS=Homo sapiens OX=9606 GN=PRKD3 PE=1 SV=1	7	3	0.0198783	0.0149706	0.645261	0.634074	1.08252	0.0287163	0.596074	9824594	11973990	12299270	7620499	14993990	13324000	25688010	17019000	15584990	14845990	19316230	14231000		activation of protein kinase activity;activation of protein kinase C activity by G-protein coupled receptor protein signaling pathway;biological regulation;cell surface receptor linked signaling pathway;cellular macromolecule metabolic process;cellular metabolic process;cellular process;cellular protein metabolic process;cellular response to stimulus;G-protein coupled receptor protein signaling p…	adenyl nucleotide binding;adenyl ribonucleotide binding;ATP binding;binding;catalytic activity;cation binding;ion binding;kinase activity;metal ion binding;nucleotide binding;phosphotransferase activity, alcohol group as acceptor;protein binding;protein kinase activity;protein kinase C activity;protein serine/threonine kinase activity;purine nucleotide binding;purine ribonucleoside triphosphate b…	cell part;cytoplasm;intracellular membrane-bounded organelle;intracellular organelle;intracellular part;membrane;membrane-bounded organelle;nucleus;organelle		10.8	7.2	6.1	100.47	0	5.4021	139030000	9	0.172716	0.106741	0.850682	0.877823
Q0VGL1	Q0VGL1	Ragulator complex protein LAMTOR4;Ragulator complex protein LAMTOR4, N-terminally processed	LAMTOR4	sp|Q0VGL1|LTOR4_HUMAN Ragulator complex protein LAMTOR4 OS=Homo sapiens OX=9606 GN=LAMTOR4 PE=1 SV=1	2	2	0.0912974	0.248064	0.354404	0.325701	1.86532	0.0291601	0.189996	45374100	16214410	8599105	2940280	48906010	57780010	80205000	62983980	56711020	68263020	51143970	5955380		biological regulation;cellular component organization;cellular component organization or biogenesis;cellular process;cellular response to acid;cellular response to amine stimulus;cellular response to amino acid stimulus;cellular response to chemical stimulus;cellular response to endogenous stimulus;cellular response to organic nitrogen;cellular response to organic substance;cellular response to s…		cell part;cytoplasmic part;endosomal part;intracellular membrane-bounded organelle;intracellular organelle;intracellular organelle part;intracellular part;lysosome;lytic vacuole;macromolecular complex;membrane part;membrane-bounded organelle;organelle;organelle part;protein complex;Ragulator complex;vacuole		28.3	28.3	28.3	10.741	0	5.294	433650000	4	0.337627	0.433486	0.679272	0.885907
P62304	P62304	Small nuclear ribonucleoprotein E	SNRPE	sp|P62304|RUXE_HUMAN Small nuclear ribonucleoprotein E OS=Homo sapiens OX=9606 GN=SNRPE PE=1 SV=1	5	5	0.00360889	0.0674688	1.21289	0.00676276	1.74383	0.029373	0.695535	1439300000	1533900000	1215700000	1426000000	2723998000	2063900000	1880200000	1547099000	1254300000	1334999000	974480300	1083799000		biosynthetic process;cellular biosynthetic process;cellular component assembly;cellular component assembly at cellular level;cellular component organization;cellular component organization at cellular level;cellular component organization or biogenesis;cellular component organization or biogenesis at cellular level;cellular macromolecular complex assembly;cellular macromolecular complex subunit o…	binding;nucleic acid binding;protein binding;RNA binding	catalytic step 2 spliceosome;cell part;cytoplasmic part;cytosol;extracellular membrane-bounded organelle;extracellular organelle;extracellular region part;extracellular vesicular exosome;intracellular membrane-bounded organelle;intracellular organelle;intracellular organelle part;intracellular part;macromolecular complex;membrane-bounded organelle;membrane-bounded vesicle;methylosome;methyltransf…	Spliceosome	69.6	69.6	69.6	10.803	0	49.98	19079000000	54	0.104105	0.199788	0.284456	0.889088
P30405	P30405	Peptidyl-prolyl cis-trans isomerase F, mitochondrial	PPIF	sp|P30405|PPIF_HUMAN Peptidyl-prolyl cis-trans isomerase F, mitochondrial OS=Homo sapiens OX=9606 GN=PPIF PE=1 SV=1	14	12	0.0462484	0.599151	1.03742	0.0505166	1.19864	0.0293896	0.865498	3931001000	3877198000	4325705000	4229703000	4443500000	4527396000	4606697000	5362403000	4191199000	4333501000	3306098000	4009300000		apoptotic mitochondrial changes;biological regulation;cellular component organization;cellular component organization at cellular level;cellular component organization or biogenesis;cellular component organization or biogenesis at cellular level;cellular macromolecule metabolic process;cellular membrane organization;cellular metabolic process;cellular process;cellular protein metabolic process;ce…	binding;catalytic activity;cis-trans isomerase activity;cyclosporin A binding;drug binding;isomerase activity;peptide binding;peptidyl-prolyl cis-trans isomerase activity;protein binding	cell part;cytoplasmic part;intracellular organelle lumen;intracellular organelle part;intracellular part;membrane;membrane-enclosed lumen;mitochondrial inner membrane;mitochondrial matrix;mitochondrial membrane;mitochondrial part;organelle inner membrane;organelle lumen;organelle membrane;organelle part	Toxoplasmosis	73.4	70	66.7	22.04	0	199.41	52270000000	161	0.248969	0.753749	0.410896	0.88556
Q96IV0	Q96IV0	Peptide-N(4)-(N-acetyl-beta-glucosaminyl)asparagine amidase	NGLY1	sp|Q96IV0|NGLY1_HUMAN Peptide-N(4)-(N-acetyl-beta-glucosaminyl)asparagine amidase OS=Homo sapiens OX=9606 GN=NGLY1 PE=1 SV=1	7	7	0.0409897	0.626948	1.03563	0.0404022	1.20426	0.0294162	0.859972	56199010	60219010	66365960	59339000	68470010	75392980	74412030	63436000	55389030	52340010	58080000	68808030		catabolic process;cellular macromolecule metabolic process;cellular metabolic process;cellular process;glycoprotein catabolic process;glycoprotein metabolic process;macromolecule catabolic process;macromolecule metabolic process;metabolic process	binding;catalytic activity;cation binding;hydrolase activity;hydrolase activity, acting on carbon-nitrogen (but not peptide) bonds;hydrolase activity, acting on carbon-nitrogen (but not peptide) bonds, in linear amides;ion binding;metal ion binding;peptide-N4-(N-acetyl-beta-glucosaminyl)asparagine amidase activity;protein binding	cell part;cytoplasm;intracellular part	Protein processing in endoplasmic reticulum	19.1	19.1	19.1	74.389	0	30.905	780570000	27	0.240471	0.772681	0.388898	0.882174
Q8WUM0	Q8WUM0	Nuclear pore complex protein Nup133	NUP133	sp|Q8WUM0|NU133_HUMAN Nuclear pore complex protein Nup133 OS=Homo sapiens OX=9606 GN=NUP133 PE=1 SV=2	41	41	0.0151202	0.900067	0.996776	0.032092	0.875708	0.0295393	1.13825	2291600000	2327199000	2384200000	2445000000	1824901000	2131001000	2158799000	2206000000	2415100000	2232999000	2441999000	2391299000		anatomical structure development;biological regulation;carbohydrate metabolic process;carbohydrate transport;cell cycle;cell cycle process;cell surface receptor linked signaling pathway;cellular component disassembly;cellular component disassembly at cellular level;cellular component organization;cellular component organization at cellular level;cellular component organization or biogenesis;cellu…	binding;nucleocytoplasmic transporter activity;protein binding;transporter activity	cell part;chromosomal part;condensed chromosome kinetochore;cytoplasmic part;cytosol;envelope;intracellular non-membrane-bounded organelle;intracellular organelle;intracellular organelle part;intracellular part;kinetochore;macromolecular complex;membrane;membrane part;non-membrane-bounded organelle;nuclear envelope;nuclear part;nuclear pore;Nup107-160 complex;organelle;organelle envelope;organell…	RNA transport	48.1	48.1	48.1	128.98	0	201.06	28371000000	400	0.154186	0.955182	0.365627	0.880436
Q13888	Q13888	General transcription factor IIH subunit 2	GTF2H2	sp|Q13888|TF2H2_HUMAN General transcription factor IIH subunit 2 OS=Homo sapiens OX=9606 GN=GTF2H2 PE=1 SV=1	7	1	0.0310373	0.175622	1.14376	0.103374	0.822307	0.0296052	1.39091	12374000	10527240	12723000	9296205	6704422	9138196	7027506	9560799	11062590	8937502	9193198	9904696		ATP catabolic process;ATP metabolic process;biological regulation;biosynthetic process;catabolic process;cellular biosynthetic process;cellular catabolic process;cellular component organization;cellular component organization or biogenesis;cellular macromolecule biosynthetic process;cellular macromolecule catabolic process;cellular macromolecule metabolic process;cellular membrane organization;ce…	binding;cation binding;ion binding;metal ion binding;nucleic acid binding;nucleic acid binding transcription factor activity;protein binding;protein N-terminus binding;RNA binding;sequence-specific DNA binding transcription factor activity;transition metal ion binding;translation factor activity, nucleic acid binding;zinc ion binding	carboxy-terminal domain protein kinase complex;cell part;core TFIIH complex;holo TFIIH complex;intracellular organelle part;intracellular part;macromolecular complex;nuclear part;nucleoplasm;nucleoplasm part;organelle part;protein complex;transcription factor complex	Basal transcription factors;Nucleotide excision repair	21.8	6.1	6.1	44.419	0	5.0055	86217000	5	0.217706	0.35212	0.485641	0.878552
P63151;Q66LE6;Q00005;Q9Y2T4	P63151	Serine/threonine-protein phosphatase 2A 55 kDa regulatory subunit B alpha isoform	PPP2R2A	sp|P63151|2ABA_HUMAN Serine/threonine-protein phosphatase 2A 55 kDa regulatory subunit B alpha isoform OS=Homo sapiens OX=9606 GN=PPP2R2A PE=1 SV=1	18	18	0.0393836	0.0386585	1.12807	0.373829	0.934162	0.030058	1.20757	666849500	760479700	725089700	704350300	573429600	700239900	524670000	578140100	569370000	650329700	641249900	673599700		apoptosis;biological regulation;catabolic process;cell cycle;cell cycle phase;cell cycle process;cell death;cellular catabolic process;cellular component organization;cellular component organization at cellular level;cellular component organization or biogenesis;cellular component organization or biogenesis at cellular level;cellular macromolecule catabolic process;cellular macromolecule metaboli…	binding;catalytic activity;enzyme regulator activity;hydrolase activity;hydrolase activity, acting on ester bonds;phosphatase activity;phosphatase regulator activity;phosphoprotein phosphatase activity;phosphoric ester hydrolase activity;protein binding;protein phosphatase regulator activity;protein phosphatase type 2A regulator activity;protein serine/threonine phosphatase activity	cell part;cytoplasm;cytoplasmic part;cytoskeleton;cytosol;intracellular membrane-bounded organelle;intracellular non-membrane-bounded organelle;intracellular organelle;intracellular organelle part;intracellular part;macromolecular complex;membrane;membrane-bounded organelle;mitochondrial membrane;mitochondrial outer membrane;mitochondrial part;mitochondrion;non-membrane-bounded organelle;nuclear …	Cell cycle - yeast;Chagas disease (American trypanosomiasis);Hepatitis C;mRNA surveillance pathway;Tight junction	53.5	53.5	53.5	51.691	0	82.008	8015900000	84	0.235794	0.152026	0.710824	0.886811
Q8IXK0	Q8IXK0	Polyhomeotic-like protein 2	PHC2	sp|Q8IXK0|PHC2_HUMAN Polyhomeotic-like protein 2 OS=Homo sapiens OX=9606 GN=PHC2 PE=1 SV=1	10	8	0.135014	0.5883	1.04296	0.232371	0.886082	0.0302086	1.17705	226480000	211529900	213980100	219270100	209450000	190480000	183350100	160090100	219680100	201510100	174650100	245710000		developmental process;gamete generation;male gamete generation;multicellular organismal development;multicellular organismal process;multicellular organismal reproductive process;reproductive process;spermatogenesis	binding;cation binding;DNA binding;ion binding;metal ion binding;nucleic acid binding;protein binding;transition metal ion binding;zinc ion binding	cell part;intracellular membrane-bounded organelle;intracellular organelle;intracellular organelle part;intracellular part;macromolecular complex;membrane-bounded organelle;nuclear part;nucleoplasm;nucleus;organelle;organelle part;PcG protein complex;PRC1 complex;protein complex		16.4	16.4	13.6	90.712	0	36.768	2591600000	75	0.404562	0.744057	0.606813	0.885561
O95721	O95721	Synaptosomal-associated protein 29	SNAP29	sp|O95721|SNP29_HUMAN Synaptosomal-associated protein 29 OS=Homo sapiens OX=9606 GN=SNAP29 PE=1 SV=1	9	9	0.0271896	0.140906	0.956169	0.0994699	1.09531	0.0302934	0.872969	255859800	251280000	257219900	275730000	309920100	325940000	266029800	292169900	277019800	258580000	274130000	277809800		autophagic vacuole fusion;cellular component organization;cellular component organization at cellular level;cellular component organization or biogenesis;cellular component organization or biogenesis at cellular level;cellular membrane fusion;cellular membrane organization;cellular process;establishment of localization;establishment of localization in cell;establishment of protein localization;ex…	binding;protein binding;SNAP receptor activity	cell junction;cell part;cell projection;centrosome;cytoplasm;cytoplasmic part;cytoskeletal part;intracellular non-membrane-bounded organelle;intracellular organelle;intracellular organelle part;intracellular part;macromolecular complex;membrane;membrane part;microtubule organizing center;neuron projection;non-membrane-bounded organelle;organelle;organelle part;plasma membrane;protein complex;SNAR…	SNARE interactions in vesicular transport	47.3	47.3	47.3	28.97	0	33.734	3402700000	68	0.205671	0.307478	0.4829	0.881084
P63092;Q5JWF2;P38405	P63092;Q5JWF2	Guanine nucleotide-binding protein G(s) subunit alpha isoforms short;Guanine nucleotide-binding protein G(s) subunit alpha isoforms XLas	GNAS	sp|P63092|GNAS2_HUMAN Guanine nucleotide-binding protein G(s) subunit alpha isoforms short OS=Homo sapiens OX=9606 GN=GNAS PE=1 SV=1;sp|Q5JWF2|GNAS1_HUMAN Guanine nucleotide-binding protein G(s) subunit alpha isoforms XLas OS=Homo sapiens OX=9606 GN=GNAS P	17	16	0.0649022	0.0560585	1.12216	0.36045	1.04967	0.0304754	1.06906	1438299000	1380499000	1411999000	1332300000	1283999000	1252199000	1357401000	1310300000	1371099000	1126100000	1170000000	1304000000		activation of adenylate cyclase activity;activation of adenylate cyclase activity by adrenergic receptor signaling pathway;activation of adenylate cyclase activity by dopamine receptor signaling pathway;activation of adenylate cyclase activity by G-protein signaling pathway;adrenergic receptor signaling pathway;anatomical structure development;anatomical structure formation involved in morphogene…	adenylate cyclase activity;adrenergic receptor binding;beta-2 adrenergic receptor binding;binding;catalytic activity;cation binding;corticotropin-releasing hormone receptor 1 binding;corticotropin-releasing hormone receptor binding;cyclase activity;D1 dopamine receptor binding;dopamine receptor binding;glutamate receptor binding;G-protein beta/gamma-subunit complex binding;G-protein-coupled recep…	cell part;cell projection;cytoplasm;cytoplasmic part;cytosol;dendrite;extracellular membrane-bounded organelle;extracellular organelle;extracellular region part;extracellular vesicular exosome;extrinsic to internal side of plasma membrane;extrinsic to membrane;extrinsic to plasma membrane;Golgi apparatus part;Golgi membrane;heterotrimeric G-protein complex;intracellular organelle part;intracellul…	Amoebiasis;Bile secretion;Calcium signaling pathway;Chagas disease (American trypanosomiasis);Dilated cardiomyopathy;Endocrine and other factor-regulated calcium reabsorption;Gap junction;Gastric acid secretion;GnRH signaling pathway;Long-term depression;Melanogenesis;Olfactory transduction;Pancreatic secretion;Salivary secretion;Taste transduction;Vascular smooth muscle contraction;Vasopressin-r…	52.5	52.5	49.7	45.664	0	72.027	16236000000	170	0.292099	0.182218	0.700805	0.884053
Q9BT22;Q6GMV1	Q9BT22	Chitobiosyldiphosphodolichol beta-mannosyltransferase	ALG1	sp|Q9BT22|ALG1_HUMAN Chitobiosyldiphosphodolichol beta-mannosyltransferase OS=Homo sapiens OX=9606 GN=ALG1 PE=1 SV=2	10	10	0.0987791	0.119235	1.21809	0.951251	1.00591	0.0305907	1.21094	551279900	591020000	462639900	461120100	412519800	410359800	458460000	416519900	549020100	394829900	387409900	375960000		biosynthetic process;carbohydrate biosynthetic process;carbohydrate metabolic process;cellular biosynthetic process;cellular carbohydrate biosynthetic process;cellular carbohydrate metabolic process;cellular lipid metabolic process;cellular macromolecule biosynthetic process;cellular macromolecule metabolic process;cellular metabolic process;cellular polysaccharide biosynthetic process;cellular p…	beta-1,4-mannosyltransferase activity;catalytic activity;chitobiosyldiphosphodolichol beta-mannosyltransferase activity;mannosyltransferase activity;transferase activity;transferase activity, transferring glycosyl groups;transferase activity, transferring hexosyl groups	cell part;cytoplasmic part;endoplasmic reticulum;endoplasmic reticulum membrane;endoplasmic reticulum part;integral to membrane;intracellular membrane-bounded organelle;intracellular organelle;intracellular organelle part;intracellular part;intrinsic to membrane;membrane;membrane part;membrane-bounded organelle;organelle;organelle membrane;organelle part	N-Glycan biosynthesis;Various types of N-glycan biosynthesis	29.5	29.5	29.5	52.518	0	86.319	5652700000	84	0.350376	0.276342	0.982062	0.883084
Q6IAA8	Q6IAA8	Ragulator complex protein LAMTOR1	LAMTOR1	sp|Q6IAA8|LTOR1_HUMAN Ragulator complex protein LAMTOR1 OS=Homo sapiens OX=9606 GN=LAMTOR1 PE=1 SV=2	10	10	0.00194282	0.0303331	1.17917	0.0034243	1.29141	0.030734	0.913089	1125300000	1110600000	1005301000	1036999000	1127500000	1226400000	1173900000	1154701000	940520200	999480100	783640200	914809500		biological regulation;cell growth;cellular component organization;cellular component organization at cellular level;cellular component organization or biogenesis;cellular component organization or biogenesis at cellular level;cellular localization;cellular macromolecule localization;cellular process;cellular protein localization;cellular response to acid;cellular response to amine stimulus;cellul…	binding;protein binding	cell part;cytoplasmic part;endosomal part;endosome membrane;extracellular membrane-bounded organelle;extracellular organelle;extracellular region part;extracellular vesicular exosome;Golgi apparatus;intracellular membrane-bounded organelle;intracellular organelle;intracellular organelle part;intracellular part;late endosome membrane;lysosomal membrane;lysosome;lytic vacuole;macromolecular complex…		81.4	81.4	81.4	17.745	0	79.517	12889000000	152	0.0781818	0.139753	0.259458	0.881754
Q9H1A4	Q9H1A4	Anaphase-promoting complex subunit 1	ANAPC1	sp|Q9H1A4|APC1_HUMAN Anaphase-promoting complex subunit 1 OS=Homo sapiens OX=9606 GN=ANAPC1 PE=1 SV=1	12	12	0.0464427	0.184054	1.08889	0.17044	0.91684	0.0308576	1.18766	121260000	126479900	112699900	103530000	86889980	106810000	99073020	97819010	105309900	97240970	107330000	115809900		anaphase-promoting complex-dependent proteasomal ubiquitin-dependent protein catabolic process;biological regulation;catabolic process;cell cycle;cell cycle checkpoint;cell cycle phase;cell cycle process;cellular catabolic process;cellular component organization;cellular component organization at cellular level;cellular component organization or biogenesis;cellular component organization or bioge…		anaphase-promoting complex;cell part;cullin-RING ubiquitin ligase complex;cytoplasmic part;cytosol;intracellular organelle part;intracellular part;macromolecular complex;nuclear part;nuclear ubiquitin ligase complex;nucleoplasm;organelle part;protein complex;ubiquitin ligase complex	Cell cycle;Cell cycle - yeast;Meiosis - yeast;Oocyte meiosis;Progesterone-mediated oocyte maturation;Ubiquitin mediated proteolysis	8.6	8.6	8.6	216.5	0	22.033	1340100000	36	0.24883	0.363428	0.556359	0.882131
Q86X29	Q86X29	Lipolysis-stimulated lipoprotein receptor	LSR	sp|Q86X29|LSR_HUMAN Lipolysis-stimulated lipoprotein receptor OS=Homo sapiens OX=9606 GN=LSR PE=1 SV=4	9	9	0.000971741	0.0907064	0.871073	1.46861e-05	0.712959	0.0309745	1.22177	117579900	136610000	129330000	162120100	109790000	107200000	118819900	108080000	153110000	151420000	158630000	159059900		anatomical structure development;biological regulation;developmental process;embryo development;liver development;organ development;regulation of biological process;regulation of lipid metabolic process;regulation of metabolic process;regulation of primary metabolic process		cell part;chylomicron;extracellular membrane-bounded organelle;extracellular organelle;extracellular region part;extracellular vesicular exosome;integral to membrane;intrinsic to membrane;low-density lipoprotein particle;macromolecular complex;membrane;membrane part;membrane-bounded organelle;membrane-bounded vesicle;organelle;plasma lipoprotein particle;plasma membrane;protein-lipid complex;trig…		18.2	18.2	18.2	71.438	0	18.306	1697000000	51	0.0539231	0.232729	0.026	0.881548
Q5SRI9	Q5SRI9	Glycoprotein endo-alpha-1,2-mannosidase	MANEA	sp|Q5SRI9|MANEA_HUMAN Glycoprotein endo-alpha-1,2-mannosidase OS=Homo sapiens OX=9606 GN=MANEA PE=1 SV=1	5	5	0.0318221	0.0108076	1.24466	0.267708	0.831144	0.0311117	1.49752	90465980	95179940	86779990	98058030	53121000	70628990	85472960	45432020	79063960	67501010	68295980	83762950		carbohydrate metabolic process;cellular carbohydrate metabolic process;cellular macromolecule metabolic process;cellular metabolic process;cellular process;cellular protein metabolic process;glycosylation;macromolecule glycosylation;macromolecule metabolic process;macromolecule modification;metabolic process;peptidyl-amino acid modification;peptidyl-asparagine modification;post-translational prot…	alpha-mannosidase activity;catalytic activity;glycoprotein endo-alpha-1,2-mannosidase activity;hydrolase activity;hydrolase activity, acting on glycosyl bonds;hydrolase activity, hydrolyzing O-glycosyl compounds;mannosidase activity	cell part;cytoplasmic part;Golgi apparatus;Golgi apparatus part;Golgi membrane;integral to membrane;intracellular membrane-bounded organelle;intracellular organelle;intracellular organelle part;intracellular part;intrinsic to membrane;membrane;membrane part;membrane-bounded organelle;organelle;organelle membrane;organelle part		15.8	15.8	15.8	53.67	0	10.14	951390000	19	0.219576	0.0928717	0.636232	0.880468
P35270;REV__Q16649	P35270	Sepiapterin reductase	SPR	sp|P35270|SPRE_HUMAN Sepiapterin reductase OS=Homo sapiens OX=9606 GN=SPR PE=1 SV=1	12	12	0.0262271	0.948153	1.00475	0.0211836	1.22062	0.0311517	0.823146	504990200	488890100	400850000	487780300	537960100	576349800	526670100	643900400	456720100	468580100	421150100	525539800		aromatic compound biosynthetic process;biological regulation;biosynthetic process;cellular aromatic compound metabolic process;cellular biosynthetic process;cellular metabolic process;cellular nitrogen compound biosynthetic process;cellular nitrogen compound metabolic process;cellular process;coenzyme biosynthetic process;coenzyme metabolic process;cofactor biosynthetic process;cofactor metabolic…	aldo-keto reductase (NADP) activity;binding;catalytic activity;coenzyme binding;cofactor binding;NADP binding;nucleotide binding;oxidoreductase activity;oxidoreductase activity, acting on CH-OH group of donors;oxidoreductase activity, acting on the CH-OH group of donors, NAD or NADP as acceptor;sepiapterin reductase activity	cell part;cytoplasm;cytoplasmic part;cytosol;extracellular membrane-bounded organelle;extracellular organelle;extracellular region part;extracellular vesicular exosome;intracellular membrane-bounded organelle;intracellular organelle;intracellular part;membrane-bounded organelle;membrane-bounded vesicle;nucleus;organelle;vesicle	Folate biosynthesis	52.1	52.1	52.1	28.048	0	30.856	6190700000	81	0.203276	0.975578	0.331429	0.878103
Q9P016	Q9P016	Thymocyte nuclear protein 1	THYN1	sp|Q9P016|THYN1_HUMAN Thymocyte nuclear protein 1 OS=Homo sapiens OX=9606 GN=THYN1 PE=1 SV=1	12	12	0.0453075	0.073715	0.895818	0.239387	1.12925	0.0311702	0.793282	239820100	237600000	220710000	226980000	341630200	313789900	234920000	286230000	248540000	274060000	282730100	230169900				cell part;intracellular membrane-bounded organelle;intracellular organelle;intracellular part;membrane-bounded organelle;nucleus;organelle		49.3	49.3	49.3	25.697	0	14.85	3207100000	72	0.24828	0.210201	0.614453	0.874592
O75414	O75414	Nucleoside diphosphate kinase 6	NME6	sp|O75414|NDK6_HUMAN Nucleoside diphosphate kinase 6 OS=Homo sapiens OX=9606 GN=NME6 PE=1 SV=3	6	6	0.130858	0.880754	1.01292	0.102181	1.15133	0.0313872	0.879782	114880000	100839900	120389900	103840000	118740000	128760000	123310000	128220000	126450000	106619900	113180000	90159000		apoptosis;biological regulation;biosynthetic process;cell death;cellular biosynthetic process;cellular metabolic process;cellular nitrogen compound biosynthetic process;cellular nitrogen compound metabolic process;cellular process;CTP biosynthetic process;CTP metabolic process;death;GTP biosynthetic process;GTP metabolic process;heterocycle biosynthetic process;heterocycle metabolic process;metab…	adenyl nucleotide binding;adenyl ribonucleotide binding;ATP binding;binding;catalytic activity;cation binding;ion binding;kinase activity;metal ion binding;nucleobase-containing compound kinase activity;nucleoside diphosphate kinase activity;nucleotide binding;phosphotransferase activity, phosphate group as acceptor;purine nucleotide binding;purine ribonucleoside triphosphate binding;purine ribon…	cell part;cytoplasmic part;intracellular membrane-bounded organelle;intracellular organelle;intracellular part;membrane-bounded organelle;mitochondrion;organelle	Purine metabolism;Pyrimidine metabolism	40.3	40.3	40.3	21.142	0	21.05	1401200000	41	0.397859	0.943132	0.484569	0.879179
Q16401	Q16401	26S proteasome non-ATPase regulatory subunit 5	PSMD5	sp|Q16401|PSMD5_HUMAN 26S proteasome non-ATPase regulatory subunit 5 OS=Homo sapiens OX=9606 GN=PSMD5 PE=1 SV=3	4	4	0.157589	0.153746	0.891664	0.829322	1.01819	0.0314878	0.875735	13928010	13695990	14284000	14999010	14454990	17617000	16053010	16998000	14119990	19137000	14744010	16228010		anaphase-promoting complex-dependent proteasomal ubiquitin-dependent protein catabolic process;antigen processing and presentation;antigen processing and presentation of exogenous antigen;antigen processing and presentation of exogenous peptide antigen;antigen processing and presentation of exogenous peptide antigen via MHC class I;antigen processing and presentation of exogenous peptide antigen …	binding;protein binding	cell part;cytoplasmic part;cytosol;intracellular organelle part;intracellular part;macromolecular complex;nuclear part;nucleoplasm;organelle part;proteasome accessory complex;proteasome complex;protein complex		9.1	9.1	9.1	56.195	0	5.5297	190950000	13	0.433337	0.324467	0.930879	0.877549
P37108	P37108	Signal recognition particle 14 kDa protein	SRP14	sp|P37108|SRP14_HUMAN Signal recognition particle 14 kDa protein OS=Homo sapiens OX=9606 GN=SRP14 PE=1 SV=2	9	9	0.0146476	0.263829	1.05139	0.0113459	1.14411	0.0314926	0.918959	1714300000	1927199000	1843700000	1812300000	2017900000	2050901000	1983400000	1885799000	1583501000	1743401000	1769999000	1848799000		biosynthetic process;cellular biosynthetic process;cellular macromolecule biosynthetic process;cellular macromolecule metabolic process;cellular metabolic process;cellular process;cellular protein metabolic process;cotranslational protein targeting to membrane;establishment of localization;establishment of localization in cell;establishment of protein localization;establishment of protein localiz…	7S RNA binding;binding;endoplasmic reticulum signal peptide binding;nucleic acid binding;peptide binding;protein binding;RNA binding;signal sequence binding	cell part;cytoplasm;cytoplasmic part;cytosol;extracellular membrane-bounded organelle;extracellular organelle;extracellular region part;extracellular vesicular exosome;intercellular bridge;intracellular membrane-bounded organelle;intracellular non-membrane-bounded organelle;intracellular organelle;intracellular organelle part;intracellular part;macromolecular complex;membrane-bounded organelle;me…	Protein export	46.3	46.3	46.3	14.57	0	91.813	22905000000	95	0.153616	0.450302	0.306192	0.873831
Q9NZ08	Q9NZ08	Endoplasmic reticulum aminopeptidase 1	ERAP1	sp|Q9NZ08|ERAP1_HUMAN Endoplasmic reticulum aminopeptidase 1 OS=Homo sapiens OX=9606 GN=ERAP1 PE=1 SV=3	5	5	0.185731	0.925035	1.01542	0.203786	0.783383	0.0315275	1.2962	30723010	31908990	30305990	26255980	18635990	21959010	27399010	24645990	18969010	33647010	37394990	30743000		anatomical structure formation involved in morphogenesis;angiogenesis;antigen processing and presentation;antigen processing and presentation of endogenous antigen;antigen processing and presentation of endogenous peptide antigen;antigen processing and presentation of endogenous peptide antigen via MHC class I;antigen processing and presentation of peptide antigen;antigen processing and presentat…	aminopeptidase activity;binding;catalytic activity;cation binding;cytokine receptor binding;exopeptidase activity;growth factor receptor binding;hydrolase activity;interleukin-1 receptor binding;interleukin-1, Type II receptor binding;interleukin-6 receptor binding;ion binding;metal ion binding;metalloexopeptidase activity;metallopeptidase activity;peptidase activity;peptidase activity, acting on…	cell part;cytoplasmic part;cytosol;endoplasmic reticulum;endoplasmic reticulum lumen;endoplasmic reticulum membrane;endoplasmic reticulum part;extracellular membrane-bounded organelle;extracellular organelle;extracellular region;extracellular region part;extracellular space;extracellular vesicular exosome;integral to membrane;intracellular membrane-bounded organelle;intracellular organelle;intrac…		7.9	7.9	7.9	107.23	0	8.6595	356630000	20	0.470757	0.964909	0.5802	0.870835
Q9BQ52	Q9BQ52	Zinc phosphodiesterase ELAC protein 2	ELAC2	sp|Q9BQ52|RNZ2_HUMAN Zinc phosphodiesterase ELAC protein 2 OS=Homo sapiens OX=9606 GN=ELAC2 PE=1 SV=2	36	36	0.149231	0.35114	1.03842	0.365544	0.965844	0.0316788	1.07514	2132001000	2239299000	2068200000	2047999000	1883701000	2037001000	1979400000	1992601000	2125699000	2178599000	1970999000	1905301000		cellular component organization;cellular component organization at cellular level;cellular component organization or biogenesis;cellular component organization or biogenesis at cellular level;cellular macromolecule metabolic process;cellular metabolic process;cellular nitrogen compound metabolic process;cellular process;macromolecule metabolic process;metabolic process;mitochondrial RNA 3'-end pr…	binding;catalytic activity;cation binding;endonuclease activity;hydrolase activity;hydrolase activity, acting on ester bonds;ion binding;metal ion binding;nuclease activity	cell part;cytoplasmic part;intracellular membrane-bounded organelle;intracellular organelle;intracellular part;membrane-bounded organelle;mitochondrion;nucleus;organelle	RNA transport	60.2	60.2	60.2	92.218	0	323.31	25458000000	284	0.424466	0.543787	0.704459	0.871412
P05386	P05386	60S acidic ribosomal protein P1	RPLP1	sp|P05386|RLA1_HUMAN 60S acidic ribosomal protein P1 OS=Homo sapiens OX=9606 GN=RPLP1 PE=1 SV=1	7	6	0.0379798	0.876129	1.02532	0.0385378	1.51887	0.0317306	0.675052	2451302000	2742101000	1898700000	2941699000	4321304000	4322595000	2815599000	3437601000	2001401000	3048199000	1926700000	2890100000		biosynthetic process;catabolic process;cellular biosynthetic process;cellular catabolic process;cellular component disassembly;cellular component disassembly at cellular level;cellular component organization;cellular component organization at cellular level;cellular component organization or biogenesis;cellular component organization or biogenesis at cellular level;cellular macromolecular complex…	binding;nucleic acid binding;protein binding;RNA binding;structural constituent of ribosome;structural molecule activity	cell part;cytoplasm;cytoplasmic part;cytosol;cytosolic large ribosomal subunit;extracellular membrane-bounded organelle;extracellular organelle;extracellular region part;extracellular vesicular exosome;intracellular organelle part;intracellular part;large ribosomal subunit;macromolecular complex;membrane-bounded organelle;membrane-bounded vesicle;organelle;organelle part;ribonucleoprotein complex…	Ribosome	99.1	84.2	84.2	11.514	0	323.31	35368000000	112	0.23232	0.93958	0.388412	0.868285
O43913	O43913	Origin recognition complex subunit 5	ORC5	sp|O43913|ORC5_HUMAN Origin recognition complex subunit 5 OS=Homo sapiens OX=9606 GN=ORC5 PE=1 SV=1	10	10	0.00515076	0.0070884	1.18425	0.184788	1.04228	0.0319617	1.13621	179320000	188620000	182470100	157479900	165060100	155190100	147300000	154560100	154919900	144120000	149080100	148459900		biosynthetic process;cell cycle;cell cycle process;cellular biosynthetic process;cellular macromolecule biosynthetic process;cellular macromolecule metabolic process;cellular metabolic process;cellular nitrogen compound metabolic process;cellular process;DNA metabolic process;DNA replication;DNA-dependent DNA replication initiation;G1/S transition of mitotic cell cycle;macromolecule biosynthetic …	adenyl nucleotide binding;adenyl ribonucleotide binding;ATP binding;binding;DNA binding;DNA replication origin binding;nucleic acid binding;nucleotide binding;protein binding;purine nucleotide binding;purine ribonucleoside triphosphate binding;purine ribonucleotide binding;ribonucleotide binding;sequence-specific DNA binding	cell part;chromosomal part;cytoplasm;intracellular membrane-bounded organelle;intracellular organelle;intracellular organelle part;intracellular part;macromolecular complex;membrane-bounded organelle;nuclear chromosome part;nuclear origin of replication recognition complex;nuclear part;nucleoplasm;nucleus;organelle;organelle part;origin recognition complex;protein complex	Cell cycle;Cell cycle - yeast;Meiosis - yeast	26.2	26.2	26.2	50.282	0	43.467	1991300000	80	0.108579	0.076491	0.562841	0.8733
Q7Z6M1	Q7Z6M1	Rab9 effector protein with kelch motifs	RABEPK	sp|Q7Z6M1|RABEK_HUMAN Rab9 effector protein with kelch motifs OS=Homo sapiens OX=9606 GN=RABEPK PE=1 SV=1	4	4	0.0935044	0.85763	0.975092	0.0638413	0.776734	0.0320326	1.25537	54342000	63490030	58029960	43843990	42993020	46191020	42612020	41766020	42195990	71864020	55577980	57615020		cellular component organization;cellular component organization or biogenesis;cellular membrane organization;cellular process;endocytosis;establishment of localization;membrane docking;membrane invagination;membrane organization;receptor-mediated endocytosis;transport;vesicle docking;vesicle docking involved in exocytosis;vesicle-mediated transport		cell part;cytoplasmic part;endosomal part;endosome;endosome membrane;intracellular membrane-bounded organelle;intracellular organelle;intracellular organelle part;intracellular part;membrane;membrane-bounded organelle;organelle;organelle membrane;organelle part;plasma membrane		16.4	16.4	16.4	40.564	0	16.234	661640000	15	0.340251	0.929608	0.439796	0.871369
P60660	P60660	Myosin light polypeptide 6	MYL6	sp|P60660|MYL6_HUMAN Myosin light polypeptide 6 OS=Homo sapiens OX=9606 GN=MYL6 PE=1 SV=2	9	7	0.0197432	0.937257	1.00526	0.0151552	1.22419	0.0321569	0.821158	1671299000	1518799000	1385500000	1317600000	1926399000	1834000000	1553301000	1857101000	1573800000	1497800000	1323399000	1454600000		actin filament-based movement;actin filament-based process;actin-mediated cell contraction;actin-myosin filament sliding;anatomical structure development;ATP catabolic process;ATP metabolic process;axon guidance;catabolic process;cellular catabolic process;cellular component movement;cellular metabolic process;cellular nitrogen compound catabolic process;cellular nitrogen compound metabolic proce…	actin-dependent ATPase activity;ATPase activity;ATPase activity, coupled;binding;calcium ion binding;catalytic activity;cation binding;hydrolase activity;hydrolase activity, acting on acid anhydrides;hydrolase activity, acting on acid anhydrides, in phosphorus-containing anhydrides;ion binding;metal ion binding;motor activity;nucleoside-triphosphatase activity;protein binding;pyrophosphatase acti…	cell part;cytoplasmic part;cytoskeletal part;cytosol;extracellular membrane-bounded organelle;extracellular organelle;extracellular region part;extracellular vesicular exosome;intracellular organelle part;intracellular part;macromolecular complex;membrane;membrane-bounded organelle;membrane-bounded vesicle;myosin complex;organelle;organelle part;protein complex;unconventional myosin complex;vesic…	Vascular smooth muscle contraction	60.3	60.3	44.4	16.93	0	98.625	19651000000	82	0.172075	0.970378	0.300461	0.870198
Q9H981	Q9H981	Actin-related protein 8	ACTR8	sp|Q9H981|ARP8_HUMAN Actin-related protein 8 OS=Homo sapiens OX=9606 GN=ACTR8 PE=1 SV=2	10	10	0.0828491	0.636118	1.04026	0.127006	0.859381	0.0321602	1.21048	135779900	164180000	139870000	140239900	120360000	135320100	104060100	120170000	116190000	160320100	142270100	140900100		biological regulation;biosynthetic process;cell cycle phase;cell cycle process;cellular biosynthetic process;cellular component organization;cellular component organization at cellular level;cellular component organization or biogenesis;cellular component organization or biogenesis at cellular level;cellular macromolecule biosynthetic process;cellular macromolecule metabolic process;cellular meta…	adenyl nucleotide binding;adenyl ribonucleotide binding;ATP binding;binding;nucleotide binding;protein binding;purine nucleotide binding;purine ribonucleoside triphosphate binding;purine ribonucleotide binding;ribonucleotide binding	cell part;chromatin remodeling complex;chromosomal part;DNA helicase complex;Ino80 complex;intracellular membrane-bounded organelle;intracellular organelle;intracellular organelle part;intracellular part;macromolecular complex;membrane-bounded organelle;nuclear chromosome part;nuclear part;nucleus;organelle;organelle part;protein complex		25	25	25	70.483	0	46.744	1708500000	51	0.323011	0.778769	0.512782	0.866617
Q9BYG5	Q9BYG5	Partitioning defective 6 homolog beta	PARD6B	sp|Q9BYG5|PAR6B_HUMAN Partitioning defective 6 homolog beta OS=Homo sapiens OX=9606 GN=PARD6B PE=1 SV=1	4	4	0.0758984	0.0978726	0.643407	0.893411	1.02836	0.0322044	0.625664	21964000	27010010	40983010	35778000	37918020	48338020	52025970	59530020	35329020	34952980	69123970	59465990		anatomical structure morphogenesis;axonogenesis;biological regulation;cell cycle;cell division;cell junction assembly;cell junction organization;cell part morphogenesis;cell projection morphogenesis;cell projection organization;cell-cell junction assembly;cell-cell junction organization;cellular component assembly;cellular component assembly at cellular level;cellular component morphogenesis;cell…	binding;protein binding	apical part of cell;cell cortex;cell junction;cell part;cell-cell junction;cytoplasm;cytoplasmic part;cytosol;extracellular membrane-bounded organelle;extracellular organelle;extracellular region part;extracellular vesicular exosome;intracellular membrane-bounded organelle;intracellular organelle;intracellular part;macromolecular complex;membrane;membrane-bounded organelle;membrane-bounded vesicl…	Endocytosis;Tight junction	17.2	17.2	17.2	41.182	0	8.6189	542300000	14	0.310528	0.246887	0.964448	0.860327
Q9Y2Q5	Q9Y2Q5	Ragulator complex protein LAMTOR2	LAMTOR2	sp|Q9Y2Q5|LTOR2_HUMAN Ragulator complex protein LAMTOR2 OS=Homo sapiens OX=9606 GN=LAMTOR2 PE=1 SV=1	7	7	0.000187871	0.0026652	1.26511	0.000525873	1.49238	0.0329309	0.847713	340240100	350250000	346310000	302099800	411270100	443099900	371669800	356450000	276880000	274449800	239459900	267470100		activation of MAPKK activity;activation of protein kinase activity;biological regulation;cell growth;cellular localization;cellular macromolecule localization;cellular macromolecule metabolic process;cellular metabolic process;cellular process;cellular protein localization;cellular protein metabolic process;cellular response to acid;cellular response to amine stimulus;cellular response to amino a…	binding;protein binding	cell part;cytoplasmic part;endosomal part;endosome;extracellular membrane-bounded organelle;extracellular organelle;extracellular region part;extracellular vesicular exosome;intracellular membrane-bounded organelle;intracellular organelle;intracellular organelle part;intracellular part;late endosome;lysosomal membrane;macromolecular complex;membrane;membrane part;membrane-bounded organelle;membra…		90.4	90.4	90.4	13.507	0	59.673	4021700000	77	0.0342857	0.0646138	0.189333	0.873085
Q96E14	Q96E14	RecQ-mediated genome instability protein 2	RMI2	sp|Q96E14|RMI2_HUMAN RecQ-mediated genome instability protein 2 OS=Homo sapiens OX=9606 GN=RMI2 PE=1 SV=2	5	5	0.0627198	0.359264	1.12812	0.144048	0.794971	0.0331344	1.41907	60406000	82741990	71951010	59517040	42416980	64567020	42809990	45017020	48615020	66160960	73977000	55538980		biosynthetic process;cellular biosynthetic process;cellular macromolecule biosynthetic process;cellular macromolecule metabolic process;cellular metabolic process;cellular nitrogen compound metabolic process;cellular process;DNA metabolic process;DNA replication;macromolecule biosynthetic process;macromolecule metabolic process;metabolic process;nitrogen compound metabolic process;nucleic acid me…	binding;DNA binding;nucleic acid binding	cell part;cytoplasm;intracellular membrane-bounded organelle;intracellular organelle;intracellular part;membrane-bounded organelle;nucleus;organelle		42.9	42.9	42.9	15.865	0	4.8883	741450000	10	0.287903	0.55352	0.531118	0.875968
Q9Y6V7	Q9Y6V7	Probable ATP-dependent RNA helicase DDX49	DDX49	sp|Q9Y6V7|DDX49_HUMAN Probable ATP-dependent RNA helicase DDX49 OS=Homo sapiens OX=9606 GN=DDX49 PE=1 SV=1	13	13	0.109907	0.424196	1.04622	0.221788	0.929498	0.0331464	1.12557	291739900	291839800	257510100	282550000	253280100	245930000	230949900	268290000	287820000	290180100	252380000	245300000			adenyl nucleotide binding;adenyl ribonucleotide binding;ATP binding;ATPase activity;ATPase activity, coupled;ATP-dependent helicase activity;binding;catalytic activity;helicase activity;hydrolase activity;hydrolase activity, acting on acid anhydrides;hydrolase activity, acting on acid anhydrides, in phosphorus-containing anhydrides;nucleoside-triphosphatase activity;nucleotide binding;purine NTP-…			32.9	32.9	32.9	54.226	0	22.129	3351000000	95	0.366575	0.61066	0.597437	0.872691
Q9BW60	Q9BW60	Elongation of very long chain fatty acids protein 1	ELOVL1	sp|Q9BW60|ELOV1_HUMAN Elongation of very long chain fatty acids protein 1 OS=Homo sapiens OX=9606 GN=ELOVL1 PE=1 SV=1	3	3	0.0990461	0.182313	1.18853	0.53963	0.940558	0.0331704	1.26365	572429800	623190300	455609800	470910200	439109900	379099900	447579800	402880100	492260100	532900200	385130200	379650100		acyl-CoA biosynthetic process;acyl-CoA metabolic process;acylglycerol biosynthetic process;acylglycerol metabolic process;biosynthetic process;carboxylic acid biosynthetic process;carboxylic acid metabolic process;cellular biosynthetic process;cellular ketone metabolic process;cellular lipid metabolic process;cellular metabolic process;cellular process;coenzyme biosynthetic process;coenzyme metab…	binding;catalytic activity;fatty acid elongase activity;fatty acid synthase activity;protein binding;transferase activity;transferase activity, transferring acyl groups;transferase activity, transferring acyl groups other than amino-acyl groups	cell part;cytoplasmic part;endoplasmic reticulum;endoplasmic reticulum membrane;endoplasmic reticulum part;integral to endoplasmic reticulum membrane;integral to membrane;integral to organelle membrane;intracellular membrane-bounded organelle;intracellular organelle;intracellular organelle part;intracellular part;intrinsic to endoplasmic reticulum membrane;intrinsic to membrane;intrinsic to organ…		14	14	14	32.662	0	34.936	5752800000	26	0.350104	0.360739	0.804777	0.869696
Q9HD23	Q9HD23	Magnesium transporter MRS2 homolog, mitochondrial	MRS2	sp|Q9HD23|MRS2_HUMAN Magnesium transporter MRS2 homolog, mitochondrial OS=Homo sapiens OX=9606 GN=MRS2 PE=1 SV=1	9	9	0.0743798	0.448704	0.893241	0.164056	1.35252	0.0333625	0.660426	53319980	58166990	66112000	66922980	76335970	75499010	137920100	90746040	69069980	80923950	47198980	81704960			cation transmembrane transporter activity;divalent inorganic cation transmembrane transporter activity;inorganic cation transmembrane transporter activity;ion transmembrane transporter activity;magnesium ion transmembrane transporter activity;metal ion transmembrane transporter activity;substrate-specific transmembrane transporter activity;substrate-specific transporter activity;transmembrane tra…	cell part;cytoplasmic part;integral to membrane;intracellular organelle part;intracellular part;intrinsic to membrane;membrane;membrane part;mitochondrial inner membrane;mitochondrial membrane;mitochondrial part;organelle inner membrane;organelle membrane;organelle part		28.7	28.7	28.7	50.317	0	20.432	920890000	34	0.308997	0.633084	0.551125	0.870024
O00488	O00488	Zinc finger protein 593	ZNF593	sp|O00488|ZN593_HUMAN Zinc finger protein 593 OS=Homo sapiens OX=9606 GN=ZNF593 PE=1 SV=2	6	6	0.0163224	0.00106838	0.791303	0.911294	1.0101	0.0338104	0.78339	203279900	192150100	183470100	212380100	229809900	268040000	212360100	308930100	241620100	251669900	240010100	265979900		biological regulation;biosynthetic process;cellular biosynthetic process;cellular macromolecule biosynthetic process;cellular macromolecule metabolic process;cellular metabolic process;cellular nitrogen compound metabolic process;cellular process;macromolecule biosynthetic process;macromolecule metabolic process;metabolic process;negative regulation of biological process;negative regulation of bi…	binding;cation binding;DNA binding;ion binding;metal ion binding;nucleic acid binding;protein binding transcription factor activity;transcription cofactor activity;transcription corepressor activity;transcription factor binding transcription factor activity	cell part;intracellular membrane-bounded organelle;intracellular non-membrane-bounded organelle;intracellular organelle;intracellular organelle part;intracellular part;membrane-bounded organelle;non-membrane-bounded organelle;nuclear part;nucleolus;nucleus;organelle;organelle part		53	53	53	15.199	0	10.835	2911900000	41	0.15833	0.06084	0.970763	0.880857
Q15836;P23763	Q15836	Vesicle-associated membrane protein 3	VAMP3	sp|Q15836|VAMP3_HUMAN Vesicle-associated membrane protein 3 OS=Homo sapiens OX=9606 GN=VAMP3 PE=1 SV=3	7	4	0.0431107	0.956986	1.00623	0.0486352	1.34607	0.0340336	0.747529	396360200	326700200	298360100	297900100	514890200	464579800	348540000	442090000	315099800	416870200	309979900	275730000		anatomical structure morphogenesis;biological adhesion;biological regulation;calcium ion-dependent exocytosis;cell adhesion;cell communication;cell morphogenesis;cell morphogenesis involved in differentiation;cell-cell signaling;cell-substrate adhesion;cellular component assembly;cellular component morphogenesis;cellular component organization;cellular component organization or biogenesis;cellula…	binding;protein binding	apical plasma membrane;cell junction;cell part;cell projection;clathrin coated vesicle membrane;clathrin-coated vesicle;coated vesicle;coated vesicle membrane;cytoplasmic membrane-bounded vesicle;cytoplasmic part;cytoplasmic vesicle;cytoplasmic vesicle membrane;cytoplasmic vesicle part;endocytic vesicle membrane;endosome;integral to membrane;integral to plasma membrane;intracellular membrane-boun…	Phagosome;SNARE interactions in vesicular transport	53	53	29	11.309	0	71.049	4471500000	37	0.243556	0.97896	0.408533	0.88419
Q92604	Q92604	Acyl-CoA:lysophosphatidylglycerol acyltransferase 1	LPGAT1	sp|Q92604|LGAT1_HUMAN Acyl-CoA:lysophosphatidylglycerol acyltransferase 1 OS=Homo sapiens OX=9606 GN=LPGAT1 PE=1 SV=1	7	7	0.0521136	0.0889833	1.19398	0.468706	0.937136	0.0343065	1.27407	89018060	69039020	66734000	71247030	50621020	58427960	67567970	55490980	70090960	64025030	53056000	60388990		biosynthetic process;cellular biosynthetic process;cellular lipid metabolic process;cellular metabolic process;cellular process;glycerolipid biosynthetic process;glycerolipid metabolic process;glycerophospholipid biosynthetic process;glycerophospholipid metabolic process;lipid biosynthetic process;lipid metabolic process;metabolic process;organophosphate metabolic process;phospholipid biosyntheti…	catalytic activity;transferase activity;transferase activity, transferring acyl groups	cell part;cytoplasm;cytoplasmic part;endoplasmic reticulum membrane;endoplasmic reticulum part;integral to membrane;intracellular organelle part;intracellular part;intrinsic to membrane;membrane;membrane part;organelle membrane;organelle part	Glycerophospholipid metabolism	20.8	20.8	20.8	43.089	0	12.058	806040000	36	0.261121	0.23045	0.770056	0.889339
Q96LJ7	Q96LJ7	Dehydrogenase/reductase SDR family member 1	DHRS1	sp|Q96LJ7|DHRS1_HUMAN Dehydrogenase/reductase SDR family member 1 OS=Homo sapiens OX=9606 GN=DHRS1 PE=1 SV=1	4	4	0.192027	0.164495	1.21986	0.806984	1.0316	0.0344822	1.18249	29352000	35096020	28074000	30107990	28684000	24697980	24203000	25972980	30754010	19814000	21258010	30356000			catalytic activity;oxidoreductase activity	cell part;cytoplasmic part;endoplasmic reticulum;intracellular membrane-bounded organelle;intracellular organelle;intracellular organelle part;intracellular part;membrane;membrane-bounded organelle;mitochondrial inner membrane;mitochondrial membrane;mitochondrial part;organelle;organelle inner membrane;organelle membrane;organelle part		20.8	20.8	20.8	33.909	0	10.978	340010000	25	0.47977	0.339797	0.921039	0.890651
Q6UX65	Q6UX65	DNA damage-regulated autophagy modulator protein 2	DRAM2	sp|Q6UX65|DRAM2_HUMAN DNA damage-regulated autophagy modulator protein 2 OS=Homo sapiens OX=9606 GN=DRAM2 PE=1 SV=1	1	1	0.0267086	0.940891	0.990475	0.0481572	0.601804	0.0345724	1.64584	26292010	29082000	26331000	22008740	25141990	15118860	10899570	14575620	25416000	25739990	34631780	20321000		apoptotic nuclear change;cellular component disassembly;cellular component disassembly at cellular level;cellular component disassembly involved in apoptosis;cellular component organization;cellular component organization at cellular level;cellular component organization or biogenesis;cellular component organization or biogenesis at cellular level;cellular process		cell part;cytoplasm;cytoplasmic part;cytoskeleton;Golgi apparatus;integral to membrane;intracellular membrane-bounded organelle;intracellular non-membrane-bounded organelle;intracellular organelle;intracellular organelle part;intracellular part;intrinsic to membrane;lysosomal membrane;lysosome;lytic vacuole;membrane;membrane part;membrane-bounded organelle;microtubule cytoskeleton;non-membrane-bo…		8.3	8.3	8.3	29.766	0	7.3447	190640000	1	0.204243	0.97249	0.407592	0.889594
Q15024	Q15024	Exosome complex component RRP42	EXOSC7	sp|Q15024|EXOS7_HUMAN Exosome complex component RRP42 OS=Homo sapiens OX=9606 GN=EXOSC7 PE=1 SV=3	14	14	0.0747213	0.335831	1.03688	0.18437	0.940041	0.0349042	1.10301	783990500	721080400	721850100	754350500	687750100	726829800	631590000	658710300	662630300	735190400	754699600	724370100		catabolic process;cellular catabolic process;cellular macromolecule catabolic process;cellular macromolecule metabolic process;cellular metabolic process;cellular nitrogen compound metabolic process;cellular process;exonucleolytic nuclear-transcribed mRNA catabolic process involved in deadenylation-dependent decay;gene expression;macromolecule catabolic process;macromolecule metabolic process;met…	3'-5' exonuclease activity;3'-5'-exoribonuclease activity;binding;catalytic activity;exonuclease activity;exonuclease activity, active with either ribo- or deoxyribonucleic acids and producing 5'-phosphomonoesters;exoribonuclease activity;exoribonuclease activity, producing 5'-phosphomonoesters;hydrolase activity;hydrolase activity, acting on ester bonds;nuclease activity;nucleic acid binding;pro…	cell part;cytoplasmic part;cytosol;exosome (RNase complex);intracellular non-membrane-bounded organelle;intracellular organelle;intracellular organelle part;intracellular part;macromolecular complex;non-membrane-bounded organelle;nuclear part;nucleolus;organelle;organelle part;protein complex	RNA degradation	51.2	51.2	51.2	31.821	0	49.017	8926000000	122	0.309021	0.530548	0.562363	0.896342
Q10567	Q10567	AP-1 complex subunit beta-1	AP1B1	sp|Q10567|AP1B1_HUMAN AP-1 complex subunit beta-1 OS=Homo sapiens OX=9606 GN=AP1B1 PE=1 SV=2	41	23	0.0319189	0.142345	1.02981	0.109301	0.943656	0.0349243	1.09129	1335801000	1388500000	1321700000	1300701000	1126600000	1237800000	1251301000	1288400000	1287100000	1278499000	1287200000	1338500000		antigen processing and presentation;antigen processing and presentation of exogenous antigen;antigen processing and presentation of exogenous peptide antigen;antigen processing and presentation of exogenous peptide antigen via MHC class II;antigen processing and presentation of peptide antigen;antigen processing and presentation of peptide antigen via MHC class II;antigen processing and presentat…	binding;enzyme binding;kinase binding;protein binding;protein kinase binding;protein transporter activity;substrate-specific transporter activity;transporter activity	AP-type membrane coat adaptor complex;cell part;clathrin adaptor complex;clathrin coated vesicle membrane;coated vesicle membrane;cytoplasmic part;cytoplasmic vesicle membrane;cytoplasmic vesicle part;cytosol;Golgi apparatus part;Golgi membrane;intracellular organelle part;intracellular part;lysosomal membrane;macromolecular complex;membrane;membrane part;organelle membrane;organelle part;protein…	Lysosome	47.7	47.7	28.8	104.64	0	269.56	16081000000	188	0.219571	0.309272	0.488927	0.893271
P15170	P15170	Eukaryotic peptide chain release factor GTP-binding subunit ERF3A	GSPT1	sp|P15170|ERF3A_HUMAN Eukaryotic peptide chain release factor GTP-binding subunit ERF3A OS=Homo sapiens OX=9606 GN=GSPT1 PE=1 SV=1	25	11	0.148854	0.692976	1.02008	0.172429	0.935978	0.0351539	1.08985	975910100	1074700000	1025801000	950349600	900470200	944410200	893960400	953300500	897739800	951649600	1066600000	1036301000		catabolic process;cell cycle process;cellular catabolic process;cellular component disassembly;cellular component disassembly at cellular level;cellular component organization;cellular component organization at cellular level;cellular component organization or biogenesis;cellular component organization or biogenesis at cellular level;cellular macromolecular complex disassembly;cellular macromolec…	binding;catalytic activity;GTP binding;GTPase activity;guanyl nucleotide binding;guanyl ribonucleotide binding;hydrolase activity;hydrolase activity, acting on acid anhydrides;hydrolase activity, acting on acid anhydrides, in phosphorus-containing anhydrides;nucleic acid binding;nucleoside-triphosphatase activity;nucleotide binding;protein binding;purine nucleotide binding;purine ribonucleoside t…	cell part;intracellular	mRNA surveillance pathway	56.7	56.7	33.1	55.755	0	112.23	12209000000	112	0.424458	0.825039	0.55604	0.896494
Q14160	Q14160	Protein scribble homolog	SCRIB	sp|Q14160|SCRIB_HUMAN Protein scribble homolog OS=Homo sapiens OX=9606 GN=SCRIB PE=1 SV=4	52	50	0.0370253	0.393306	1.02524	0.0772413	0.927811	0.0352649	1.10501	1652400000	1551199000	1609300000	1710899000	1405501000	1465601000	1426899000	1610400000	1661700000	1559000000	1535101000	1606201000		activation of Rac GTPase activity;activation of Ras GTPase activity;activation of Rho GTPase activity;anatomical structure formation involved in morphogenesis;anatomical structure morphogenesis;apoptosis;apoptosis involved in morphogenesis;astrocyte cell migration;asymmetric protein localization;biological adhesion;biological regulation;cell adhesion;cell death;cell migration;cell motility;cell p…	binding;protein binding	adherens junction;anchoring junction;basolateral plasma membrane;cell junction;cell part;cell projection;cell-cell adherens junction;cell-cell junction;cytoplasmic part;extracellular membrane-bounded organelle;extracellular organelle;extracellular region part;extracellular vesicular exosome;intracellular part;lamellipodium;macromolecular complex;membrane;membrane part;membrane-bounded organelle;m…		42.5	42.5	41.1	174.88	0	235.32	19527000000	379	0.230663	0.583967	0.455911	0.895569
Q8TED0	Q8TED0	U3 small nucleolar RNA-associated protein 15 homolog	UTP15	sp|Q8TED0|UTP15_HUMAN U3 small nucleolar RNA-associated protein 15 homolog OS=Homo sapiens OX=9606 GN=UTP15 PE=1 SV=3	27	27	0.0331869	0.597986	1.02295	0.0453425	0.894382	0.0353431	1.14375	1544199000	1417800000	1599500000	1651699000	1259400000	1401901000	1480800000	1292801000	1591001000	1537101000	1522700000	1418499000		cellular macromolecule metabolic process;cellular metabolic process;cellular nitrogen compound metabolic process;cellular process;macromolecule metabolic process;metabolic process;ncRNA metabolic process;ncRNA processing;nitrogen compound metabolic process;nucleic acid metabolic process;nucleobase-containing compound metabolic process;primary metabolic process;RNA metabolic process;RNA processing…		cell part;cytoplasm;intracellular non-membrane-bounded organelle;intracellular organelle;intracellular organelle part;intracellular part;non-membrane-bounded organelle;nuclear part;nucleolus;organelle;organelle part	Ribosome biogenesis in eukaryotes	57.9	57.9	57.9	58.414	0	233.93	18448000000	230	0.222918	0.753169	0.400585	0.894222
Q99873;Q9NR22	Q99873	Protein arginine N-methyltransferase 1	PRMT1	sp|Q99873|ANM1_HUMAN Protein arginine N-methyltransferase 1 OS=Homo sapiens OX=9606 GN=PRMT1 PE=1 SV=3	22	22	0.113271	0.695289	1.03161	0.130703	0.887837	0.0355135	1.16193	2239500000	2525999000	2182901000	2026099000	1859199000	1797401000	1990300000	2063799000	2021999000	2555502000	2195500000	1947299000		biological regulation;cell projection organization;cell surface receptor linked signaling pathway;cellular component organization;cellular component organization at cellular level;cellular component organization or biogenesis;cellular component organization or biogenesis at cellular level;cellular macromolecule metabolic process;cellular metabolic process;cellular process;cellular protein metabol…	arginine N-methyltransferase activity;binding;catalytic activity;histone methyltransferase activity;histone methyltransferase activity (H4-R3 specific);histone-arginine N-methyltransferase activity;identical protein binding;methyltransferase activity;N-methyltransferase activity;protein binding;protein dimerization activity;protein heterodimerization activity;protein homodimerization activity;pro…	cell part;cytoplasm;cytoplasmic part;cytosol;intracellular membrane-bounded organelle;intracellular organelle;intracellular organelle part;intracellular part;membrane;membrane-bounded organelle;nuclear part;nucleoplasm;nucleus;organelle;organelle part;plasma membrane		60.4	60.4	60.4	42.461	0	117.9	26408000000	209	0.371822	0.826462	0.515248	0.895588
O60683	O60683	Peroxisome biogenesis factor 10	PEX10	sp|O60683|PEX10_HUMAN Peroxisome biogenesis factor 10 OS=Homo sapiens OX=9606 GN=PEX10 PE=1 SV=1	2	2	0.0430425	0.0495489	1.34466	0.50783	1.0729	0.0355207	1.25329	34490000	31662990	24373990	27767990	25943980	22724000	22342990	22743000	22224990	19270010	18711000	28213000		cellular component organization;cellular component organization at cellular level;cellular component organization or biogenesis;cellular component organization or biogenesis at cellular level;cellular process;establishment of localization;establishment of localization in cell;establishment of protein localization;establishment of protein localization to organelle;establishment of protein localiza…	binding;cation binding;ion binding;metal ion binding;protein binding;protein C-terminus binding;transition metal ion binding;zinc ion binding	cell part;cytoplasmic part;integral to membrane;integral to organelle membrane;integral to peroxisomal membrane;intracellular;intracellular membrane-bounded organelle;intracellular organelle;intracellular organelle part;intracellular part;intrinsic to membrane;intrinsic to organelle membrane;intrinsic to peroxisomal membrane;membrane;membrane part;membrane-bounded organelle;microbody;microbody me…	Peroxisome	12	12	12	37.069	0	7.3397	307220000	12	0.243796	0.169847	0.786266	0.892669
P49257	P49257	Protein ERGIC-53	LMAN1	sp|P49257|LMAN1_HUMAN Protein ERGIC-53 OS=Homo sapiens OX=9606 GN=LMAN1 PE=1 SV=2	19	19	0.0478592	0.0721162	1.1149	0.300925	0.923008	0.0358875	1.2079	2925700000	2697700000	2642600000	2473200000	2293400000	2247601000	2507599000	1874700000	2621100000	2281699000	2250899000	2480099000		biological regulation;blood coagulation;carbohydrate metabolic process;cellular carbohydrate metabolic process;cellular component organization;cellular component organization at cellular level;cellular component organization or biogenesis;cellular component organization or biogenesis at cellular level;cellular macromolecule metabolic process;cellular metabolic process;cellular process;cellular pr…	binding;carbohydrate binding;cation binding;ion binding;mannose binding;metal ion binding;monosaccharide binding;protein binding;sugar binding;unfolded protein binding	cell part;coated vesicle membrane;contractile fiber part;cytoplasmic part;cytoplasmic vesicle membrane;cytoplasmic vesicle part;endoplasmic reticulum membrane;endoplasmic reticulum part;endoplasmic reticulum-Golgi intermediate compartment;endoplasmic reticulum-Golgi intermediate compartment membrane;ER to Golgi transport vesicle membrane;extracellular membrane-bounded organelle;extracellular orga…	Protein processing in endoplasmic reticulum	46.9	46.9	46.9	57.548	0	300.63	31227000000	232	0.25102	0.207811	0.659677	0.895109
Q16854	Q16854	Deoxyguanosine kinase, mitochondrial	DGUOK	sp|Q16854|DGUOK_HUMAN Deoxyguanosine kinase, mitochondrial OS=Homo sapiens OX=9606 GN=DGUOK PE=1 SV=2	5	5	0.105198	0.536528	1.07191	0.0928516	1.25241	0.035916	0.855872	109840000	106820000	108140100	122040100	121660000	135479900	147029900	119080000	102130000	85670030	97009960	138190000		2'-deoxyribonucleotide metabolic process;biological regulation;biosynthetic process;cellular aromatic compound metabolic process;cellular biosynthetic process;cellular macromolecule metabolic process;cellular metabolic compound salvage;cellular metabolic process;cellular nitrogen compound biosynthetic process;cellular nitrogen compound metabolic process;cellular process;cellular protein metabolic…	adenyl nucleotide binding;adenyl ribonucleotide binding;ATP binding;binding;catalytic activity;deoxyguanosine kinase activity;deoxynucleoside kinase activity;kinase activity;nucleobase-containing compound kinase activity;nucleoside kinase activity;nucleotide binding;phosphotransferase activity, alcohol group as acceptor;purine nucleotide binding;purine ribonucleoside triphosphate binding;purine r…	cell part;cytoplasmic part;cytosol;intracellular membrane-bounded organelle;intracellular organelle;intracellular organelle lumen;intracellular organelle part;intracellular part;membrane-bounded organelle;membrane-enclosed lumen;mitochondrial matrix;mitochondrial part;mitochondrion;nucleus;organelle;organelle lumen;organelle part	Purine metabolism	28.2	28.2	28.2	32.055	0	26.611	1428400000	34	0.358623	0.702693	0.474936	0.892361
O14653	O14653	Golgi SNAP receptor complex member 2	GOSR2	sp|O14653|GOSR2_HUMAN Golgi SNAP receptor complex member 2 OS=Homo sapiens OX=9606 GN=GOSR2 PE=1 SV=2	5	5	0.0120971	0.426328	1.06278	0.015663	1.40166	0.0359532	0.75823	179240100	186080000	203360000	226500100	311780200	250759900	207579900	286400000	167169900	205790100	176429900	198400000		activation of signaling protein activity involved in unfolded protein response;biological regulation;cellular component organization;cellular component organization or biogenesis;cellular macromolecule metabolic process;cellular metabolic process;cellular process;cellular protein metabolic process;cellular response to chemical stimulus;cellular response to organic substance;cellular response to s…	transporter activity	cell part;cytoplasmic part;Golgi apparatus part;Golgi membrane;Golgi stack;integral to membrane;intracellular organelle part;intracellular part;intrinsic to membrane;membrane;membrane part;organelle membrane;organelle part	SNARE interactions in vesicular transport	36.3	36.3	36.3	24.775	0	23.534	2651300000	53	0.144257	0.612472	0.304514	0.889948
Q8IUI8	Q8IUI8	Cytokine receptor-like factor 3	CRLF3	sp|Q8IUI8|CRLF3_HUMAN Cytokine receptor-like factor 3 OS=Homo sapiens OX=9606 GN=CRLF3 PE=1 SV=2	7	7	0.0282398	0.137683	0.760856	0.0315824	0.646142	0.0362439	1.17754	52931010	61595020	49232000	51676020	42156010	46759000	49889970	43868980	101610000	78469040	61850020	50189000		biological regulation;cell cycle process;cellular process;G1/S transition of mitotic cell cycle;negative regulation of biological process;negative regulation of cell growth;negative regulation of cellular process;negative regulation of growth;positive regulation of biological process;positive regulation of biosynthetic process;positive regulation of cell communication;positive regulation of cell …		cell part;cytoplasm;intracellular part		21.9	21.9	21.9	49.765	0	10.821	722270000	27	0.208022	0.301444	0.363772	0.896701
O00584	O00584	Ribonuclease T2	RNASET2	sp|O00584|RNT2_HUMAN Ribonuclease T2 OS=Homo sapiens OX=9606 GN=RNASET2 PE=1 SV=2	8	8	0.0167903	0.316962	1.10337	0.0133151	1.35616	0.0367686	0.813598	231209900	272160100	265869900	304240200	325710000	303300000	381799900	307990100	274640000	240250100	199380000	261050000		catabolic process;cellular catabolic process;cellular macromolecule catabolic process;cellular macromolecule metabolic process;cellular metabolic process;cellular nitrogen compound metabolic process;cellular process;macromolecule catabolic process;macromolecule metabolic process;metabolic process;nitrogen compound metabolic process;nucleic acid metabolic process;nucleobase-containing compound met…	binding;catalytic activity;endonuclease activity;endonuclease activity, active with either ribo- or deoxyribonucleic acids and producing 3'-phosphomonoesters;endoribonuclease activity;endoribonuclease activity, producing 3'-phosphomonoesters;hydrolase activity;hydrolase activity, acting on ester bonds;nuclease activity;nucleic acid binding;ribonuclease activity;ribonuclease T2 activity;RNA binding	cell part;cytoplasmic part;endoplasmic reticulum lumen;endoplasmic reticulum part;extracellular membrane-bounded organelle;extracellular organelle;extracellular region;extracellular region part;extracellular space;extracellular vesicular exosome;intracellular membrane-bounded organelle;intracellular organelle;intracellular organelle lumen;intracellular organelle part;intracellular part;lysosomal …		34	34	34	29.48	0	174.49	3431700000	71	0.160052	0.509825	0.303299	0.907599
Q96A33	Q96A33	Coiled-coil domain-containing protein 47	CCDC47	sp|Q96A33|CCD47_HUMAN Coiled-coil domain-containing protein 47 OS=Homo sapiens OX=9606 GN=CCDC47 PE=1 SV=1	24	24	0.0121265	0.001028	1.12502	0.75442	1.01233	0.0369824	1.11131	3169599000	2928598000	3027700000	2993399000	2496900000	2839700000	2931798000	2653302000	2755201000	2678399000	2717200000	2619101000		biological regulation;calcium ion homeostasis;cation homeostasis;cell differentiation;cellular developmental process;cellular process;cellular response to biotic stimulus;cellular response to stimulus;cellular response to stress;chemical homeostasis;developmental process;divalent inorganic cation homeostasis;embryo development;ER overload response;ER-nucleus signaling pathway;homeostatic process;…	binding;calcium ion binding;cation binding;ion binding;metal ion binding;protein binding	cell part;cytoplasmic part;endoplasmic reticulum;integral to membrane;intracellular membrane-bounded organelle;intracellular organelle;intracellular part;intrinsic to membrane;membrane;membrane part;membrane-bounded organelle;organelle		58	58	58	55.873	0	323.31	35097000000	270	0.144215	0.0612632	0.898288	0.91037
Q8N511	Q8N511	Transmembrane protein 199	TMEM199	sp|Q8N511|TM199_HUMAN Transmembrane protein 199 OS=Homo sapiens OX=9606 GN=TMEM199 PE=1 SV=1	7	7	0.0590263	0.44594	0.93459	0.107538	1.18678	0.0370525	0.787499	109400000	82412940	94914050	94970020	146660100	114070000	117950000	107089900	109810000	109300000	85315020	104030100				cell part;integral to membrane;intrinsic to membrane;membrane part		36.1	36.1	36.1	23.13	0	16.921	1322900000	38	0.278425	0.630997	0.488127	0.908443
Q7Z3C6	Q7Z3C6	Autophagy-related protein 9A	ATG9A	sp|Q7Z3C6|ATG9A_HUMAN Autophagy-related protein 9A OS=Homo sapiens OX=9606 GN=ATG9A PE=1 SV=3	15	15	0.0241592	0.736963	0.989356	0.0439325	0.868422	0.0370802	1.13926	176560100	171160100	170670000	178079900	134040000	153800000	168199900	157240100	170280000	191560100	170550000	172320100		autophagic vacuole assembly;autophagy;catabolic process;cellular catabolic process;cellular component assembly;cellular component assembly at cellular level;cellular component organization;cellular component organization at cellular level;cellular component organization or biogenesis;cellular component organization or biogenesis at cellular level;cellular localization;cellular macromolecule local…	binding;protein binding	autophagic vacuole;autophagic vacuole membrane;cell part;cytoplasmic part;cytoplasmic vesicle;endoplasmic reticulum membrane;endoplasmic reticulum part;endosomal part;endosome;endosome membrane;Golgi apparatus part;integral to membrane;intracellular membrane-bounded organelle;intracellular organelle;intracellular organelle part;intracellular part;intrinsic to membrane;late endosome membrane;membr…		25.7	25.7	25.7	94.446	0	35.858	2106900000	69	0.193608	0.852867	0.399163	0.905706
CON__Q3SX09;CON__P02070;P68871;P02042;P69892;P69891;P02100	CON__Q3SX09				11	11	0.0233393	0.00475454	1.42312	0.845972	0.972336	0.0371018	1.46361	1815199000	1954999000	2042200000	2435199000	1247699000	1029401000	1747000000	1714001000	1431500000	1598999000	1253901000	1499100000	+	anion transport;bicarbonate transport;biological regulation;blood coagulation;catabolic process;cellular catabolic process;cellular component assembly;cellular component organization;cellular component organization or biogenesis;cellular metabolic process;cellular process;cellular response to chemical stimulus;cellular response to hydrogen peroxide;cellular response to oxidative stress;cellular r…	binding;cation binding;heme binding;hemoglobin binding;ion binding;iron ion binding;metal ion binding;oxygen binding;oxygen transporter activity;protein binding;substrate-specific transporter activity;tetrapyrrole binding;transition metal ion binding;transporter activity	blood microparticle;cell part;cytoplasmic membrane-bounded vesicle lumen;cytoplasmic part;cytoplasmic vesicle part;cytosol;cytosolic part;endocytic vesicle lumen;extracellular membrane-bounded organelle;extracellular organelle;extracellular region;extracellular region part;extracellular vesicular exosome;haptoglobin-hemoglobin complex;hemoglobin complex;intracellular organelle part;intracellular …	African trypanosomiasis;Malaria	51.2	51.2	51.2	22.06	0	51.164	20735000000	148	0.188533	0.0691409	0.940368	0.902491
P30876	P30876	DNA-directed RNA polymerase II subunit RPB2	POLR2B	sp|P30876|RPB2_HUMAN DNA-directed RNA polymerase II subunit RPB2 OS=Homo sapiens OX=9606 GN=POLR2B PE=1 SV=1	52	52	0.0182149	0.855571	0.994046	0.00762155	0.906988	0.0371044	1.09599	1687601000	1822201000	1649700000	1846601000	1507501000	1638300000	1598699000	1644400000	1817199000	1789299000	1708600000	1727000000		biological regulation;biosynthetic process;cellular biosynthetic process;cellular macromolecule biosynthetic process;cellular macromolecule metabolic process;cellular metabolic process;cellular nitrogen compound metabolic process;cellular process;cellular response to stimulus;cellular response to stress;DNA metabolic process;DNA repair;gene expression;macromolecule biosynthetic process;macromolec…	binding;catalytic activity;cation binding;chromatin binding;DNA binding;DNA-directed RNA polymerase activity;ion binding;metal ion binding;nucleic acid binding;nucleoside binding;nucleotidyltransferase activity;protein binding;ribonucleoside binding;RNA polymerase activity;transferase activity;transferase activity, transferring phosphorus-containing groups	cell part;DNA-directed RNA polymerase complex;DNA-directed RNA polymerase II, core complex;intracellular membrane-bounded organelle;intracellular organelle;intracellular organelle part;intracellular part;macromolecular complex;membrane;membrane-bounded organelle;nuclear DNA-directed RNA polymerase complex;nuclear part;nucleoplasm;nucleoplasm part;nucleus;organelle;organelle part;protein complex;R…	Huntington's disease;Purine metabolism;Pyrimidine metabolism;RNA polymerase	52.4	52.4	52.4	133.9	0	224.75	21322000000	399	0.16445	0.929084	0.289344	0.89946
P05388;Q8NHW5	P05388;Q8NHW5	60S acidic ribosomal protein P0;60S acidic ribosomal protein P0-like	RPLP0;RPLP0P6	sp|P05388|RLA0_HUMAN 60S acidic ribosomal protein P0 OS=Homo sapiens OX=9606 GN=RPLP0 PE=1 SV=1;sp|Q8NHW5|RLA0L_HUMAN 60S acidic ribosomal protein P0-like OS=Homo sapiens OX=9606 GN=RPLP0P6 PE=5 SV=1	21	21	0.0074937	0.104922	1.11473	0.00660253	1.22432	0.0372938	0.910493	11429000000	11468990000	10791000000	10021010000	12453000000	12110990000	11767010000	11621990000	9296597000	10839010000	8817903000	10331010000		biosynthetic process;catabolic process;cellular biosynthetic process;cellular catabolic process;cellular component biogenesis;cellular component biogenesis at cellular level;cellular component disassembly;cellular component disassembly at cellular level;cellular component organization;cellular component organization at cellular level;cellular component organization or biogenesis;cellular componen…	binding;nucleic acid binding;protein binding;RNA binding;structural constituent of ribosome;structural molecule activity	cell part;cytoplasm;cytoplasmic part;cytosol;cytosolic large ribosomal subunit;extracellular membrane-bounded organelle;extracellular organelle;extracellular region part;extracellular vesicular exosome;intracellular membrane-bounded organelle;intracellular non-membrane-bounded organelle;intracellular organelle;intracellular organelle part;intracellular part;large ribosomal subunit;macromolecular …	Ribosome	59.9	59.9	59.9	34.273	0	171.35	133900000000	358	0.12456	0.257834	0.280319	0.900873
O75330	O75330	Hyaluronan mediated motility receptor	HMMR	sp|O75330|HMMR_HUMAN Hyaluronan mediated motility receptor OS=Homo sapiens OX=9606 GN=HMMR PE=1 SV=2	13	12	0.0110329	0.00260724	0.772499	0.405511	0.933052	0.0381016	0.827927	106870000	115140000	114080000	101260000	116870000	143680000	119360000	150939900	131240000	142270100	134450000	159000000		amine metabolic process;aminoglycan catabolic process;aminoglycan metabolic process;carbohydrate catabolic process;carbohydrate metabolic process;catabolic process;glycosaminoglycan catabolic process;glycosaminoglycan metabolic process;hyaluronan catabolic process;hyaluronan metabolic process;macromolecule catabolic process;macromolecule metabolic process;metabolic process;nitrogen compound metab…	binding;carbohydrate binding;glycosaminoglycan binding;hyaluronic acid binding;pattern binding;polysaccharide binding	cell part;cell surface;cytoplasm;intracellular part;membrane;plasma membrane	ECM-receptor interaction	22.7	21.7	21.7	84.099	0	33.189	1594100000	34	0.1387	0.0646667	0.728539	0.917536
P42898	P42898	Methylenetetrahydrofolate reductase	MTHFR	sp|P42898|MTHR_HUMAN Methylenetetrahydrofolate reductase OS=Homo sapiens OX=9606 GN=MTHFR PE=1 SV=3	7	7	0.0572082	0.0502577	1.18747	0.443085	1.05764	0.0382822	1.12276	38405990	42487020	36447010	40533020	36767980	32294990	35878990	35606990	34313980	27737020	34508020	36912980		amine biosynthetic process;amine metabolic process;aspartate family amino acid biosynthetic process;aspartate family amino acid metabolic process;biosynthetic process;blood circulation;carboxylic acid biosynthetic process;carboxylic acid metabolic process;cellular amine metabolic process;cellular amino acid biosynthetic process;cellular amino acid metabolic process;cellular aromatic compound meta…	amine binding;amino acid binding;binding;carboxylic acid binding;catalytic activity;coenzyme binding;cofactor binding;flavin adenine dinucleotide binding;methylenetetrahydrofolate reductase (NADPH) activity;modified amino acid binding;NADP binding;nucleotide binding;oxidoreductase activity;oxidoreductase activity, acting on the CH-NH group of donors;oxidoreductase activity, acting on the CH-NH gr…	cell part;cell projection;cytoplasmic part;cytosol;intracellular part;neuron projection	Carbon fixation pathways in prokaryotes;Methane metabolism;One carbon pool by folate	14.3	14.3	14.3	74.596	0	10.601	451130000	13	0.273087	0.170822	0.752456	0.918224
A6NJ78;P0C7V9	A6NJ78	Probable methyltransferase-like protein 15	METTL15	sp|A6NJ78|MET15_HUMAN Probable methyltransferase-like protein 15 OS=Homo sapiens OX=9606 GN=METTL15 PE=1 SV=1	9	9	0.0215605	0.466248	1.06771	0.0108863	1.28566	0.0386726	0.830476	134250000	122820100	141640000	163799900	152529900	176119900	179339900	166930100	133209900	121990100	117990000	153520000			catalytic activity;methyltransferase activity;transferase activity;transferase activity, transferring one-carbon groups			33.7	33.7	33.7	46.121	0	30.736	1805700000	55	0.179182	0.646135	0.311449	0.926058
O95139	O95139	NADH dehydrogenase [ubiquinone] 1 beta subcomplex subunit 6	NDUFB6	sp|O95139|NDUB6_HUMAN NADH dehydrogenase [ubiquinone] 1 beta subcomplex subunit 6 OS=Homo sapiens OX=9606 GN=NDUFB6 PE=1 SV=3	7	7	0.0864709	0.378845	1.09171	0.0772125	1.23211	0.0392918	0.886051	775809900	720189600	713360100	775910400	852140100	884649900	749070300	888549700	746190100	828410500	550110000	640240100		cellular metabolic process;cellular process;electron transport chain;generation of precursor metabolites and energy;metabolic process;mitochondrial electron transport, NADH to ubiquinone;oxidation-reduction process;respiratory electron transport chain;small molecule metabolic process	catalytic activity;NADH dehydrogenase (quinone) activity;NADH dehydrogenase (ubiquinone) activity;NADH dehydrogenase activity;oxidoreductase activity;oxidoreductase activity, acting on NADH or NADPH;oxidoreductase activity, acting on NADH or NADPH, quinone or similar compound as acceptor	cell part;cytoplasmic part;integral to membrane;intracellular organelle part;intracellular part;intrinsic to membrane;macromolecular complex;membrane;membrane part;mitochondrial inner membrane;mitochondrial membrane;mitochondrial membrane part;mitochondrial part;mitochondrial respiratory chain complex I;NADH dehydrogenase complex;organelle inner membrane;organelle membrane;organelle part;protein …	Alzheimer's disease;Huntington's disease;Oxidative phosphorylation;Parkinson's disease	50	50	50	15.489	0	22.907	9412200000	104	0.326992	0.571368	0.456362	0.938853
Q9UJ41	Q9UJ41	Rab5 GDP/GTP exchange factor	RABGEF1	sp|Q9UJ41|RABX5_HUMAN Rab5 GDP/GTP exchange factor OS=Homo sapiens OX=9606 GN=RABGEF1 PE=1 SV=2	5	5	0.322526	0.770098	0.927245	0.340216	1.28121	0.0393211	0.723727	115270000	109080000	74796990	92017940	114650000	120200000	145720000	157080100	156740100	112470000	54451020	121960100		biological regulation;cellular component organization;cellular component organization or biogenesis;cellular membrane organization;cellular process;endocytosis;establishment of localization;establishment of protein localization;membrane invagination;membrane organization;positive regulation of catalytic activity;positive regulation of GTPase activity;positive regulation of hydrolase activity;posi…	binding;cation binding;DNA binding;enzyme regulator activity;GTPase regulator activity;guanyl-nucleotide exchange factor activity;ion binding;metal ion binding;nucleic acid binding;nucleoside-triphosphatase regulator activity;protein binding;Rab guanyl-nucleotide exchange factor activity;Ras guanyl-nucleotide exchange factor activity;small GTPase regulator activity;transition metal ion binding;zi…	cell part;cytoplasmic part;early endosome;endosome;intracellular membrane-bounded organelle;intracellular organelle;intracellular part;membrane-bounded organelle;organelle;recycling endosome		8.5	8.5	8.5	79.37	0	4.4501	1344900000	11	0.611029	0.874113	0.687056	0.935957
Q9H6R4	Q9H6R4	Nucleolar protein 6	NOL6	sp|Q9H6R4|NOL6_HUMAN Nucleolar protein 6 OS=Homo sapiens OX=9606 GN=NOL6 PE=1 SV=2	29	29	0.0394567	0.676622	0.981766	0.0534871	0.869937	0.0394511	1.12855	1339500000	1401801000	1439500000	1426499000	1101199000	1297901000	1239100000	1342200000	1458300000	1441200000	1541199000	1281300000		cellular macromolecule metabolic process;cellular metabolic process;cellular nitrogen compound metabolic process;cellular process;macromolecule metabolic process;metabolic process;ncRNA metabolic process;ncRNA processing;nitrogen compound metabolic process;nucleic acid metabolic process;nucleobase-containing compound metabolic process;primary metabolic process;RNA metabolic process;RNA processing…	binding;nucleic acid binding;RNA binding	cell part;chromosome;condensed chromosome;condensed nuclear chromosome;cytoplasmic part;intracellular membrane-bounded organelle;intracellular non-membrane-bounded organelle;intracellular organelle;intracellular organelle part;intracellular part;membrane-bounded organelle;mitochondrion;non-membrane-bounded organelle;nuclear chromosome;nuclear part;nucleolus;nucleus;organelle;organelle part	Ribosome biogenesis in eukaryotes	35.1	35.1	35.1	127.59	0	124.83	17092000000	249	0.235192	0.811721	0.414608	0.936342
P61421	P61421	V-type proton ATPase subunit d 1	ATP6V0D1	sp|P61421|VA0D1_HUMAN V-type proton ATPase subunit d 1 OS=Homo sapiens OX=9606 GN=ATP6V0D1 PE=1 SV=1	14	14	0.117439	0.471638	1.034	0.10613	1.09626	0.0396049	0.943209	928749500	917860000	906460400	923859500	939420400	956750000	967370300	1037400000	827130000	937969600	824760500	976000400		activation of signaling protein activity involved in unfolded protein response;anatomical structure development;anatomical structure formation involved in morphogenesis;ATP hydrolysis coupled proton transport;biological regulation;brain development;cation homeostasis;cation transport;cell projection assembly;cell projection organization;cell surface receptor linked signaling pathway;cellular cati…	active transmembrane transporter activity;ATPase activity;ATPase activity, coupled;ATPase activity, coupled to movement of substances;ATPase activity, coupled to transmembrane movement of ions;ATPase activity, coupled to transmembrane movement of ions, phosphorylative mechanism;ATPase activity, coupled to transmembrane movement of substances;binding;catalytic activity;cation transmembrane transpo…	apical plasma membrane;axon part;axon terminus;cell part;cell projection part;clathrin-coated vesicle;coated vesicle;cytoplasmic membrane-bounded vesicle;cytoplasmic part;cytoplasmic vesicle;cytoplasmic vesicle membrane;cytoplasmic vesicle part;early endosome;endocytic vesicle membrane;endosomal part;endosome;endosome membrane;extracellular membrane-bounded organelle;extracellular organelle;extra…	Collecting duct acid secretion;Epithelial cell signaling in Helicobacter pylori infection;ko05152;Lysosome;Oxidative phosphorylation;Phagosome;Rheumatoid arthritis;Vibrio cholerae infection	46.2	46.2	46.2	40.329	0	181	11607000000	148	0.375604	0.649345	0.487463	0.934695
Q96HQ2	Q96HQ2	CDKN2AIP N-terminal-like protein	CDKN2AIPNL	sp|Q96HQ2|C2AIL_HUMAN CDKN2AIP N-terminal-like protein OS=Homo sapiens OX=9606 GN=CDKN2AIPNL PE=1 SV=1	4	4	0.0292101	0.939094	1.0121	0.0121411	1.4877	0.0399841	0.680308	129400000	136990000	87403940	84871990	171040000	177390000	126529900	159910100	89701020	131050000	97200990	109680000						40.5	40.5	40.5	13.196	0	32.901	1496100000	19	0.210391	0.971241	0.304947	0.942276
Q9Y2P8	Q9Y2P8	RNA 3-terminal phosphate cyclase-like protein	RCL1	sp|Q9Y2P8|RCL1_HUMAN RNA 3-terminal phosphate cyclase-like protein OS=Homo sapiens OX=9606 GN=RCL1 PE=1 SV=3	16	16	0.0479585	0.0418864	1.13095	0.764625	1.01494	0.0403105	1.11431	753020200	741850200	847150400	782440300	724030200	703539700	732059600	644059600	625829800	720529500	677639700	740720300		cellular component biogenesis;cellular component biogenesis at cellular level;cellular component organization or biogenesis;cellular component organization or biogenesis at cellular level;cellular macromolecule metabolic process;cellular metabolic process;cellular nitrogen compound metabolic process;cellular process;macromolecule metabolic process;metabolic process;nitrogen compound metabolic pro…	catalytic activity	cell part;intracellular non-membrane-bounded organelle;intracellular organelle;intracellular organelle part;intracellular part;non-membrane-bounded organelle;nuclear part;nucleolus;organelle;organelle part	Ribosome biogenesis in eukaryotes	51.7	51.7	51.7	40.842	0	92.913	8987900000	130	0.250957	0.15564	0.903066	0.946014
Q9UKD2	Q9UKD2	mRNA turnover protein 4 homolog	MRTO4	sp|Q9UKD2|MRT4_HUMAN mRNA turnover protein 4 homolog OS=Homo sapiens OX=9606 GN=MRTO4 PE=1 SV=2	16	16	0.0504067	0.0299968	1.12612	0.986687	0.999075	0.0404813	1.12716	2969599000	2728601000	2672301000	2809501000	2474701000	2555100000	2682201000	2222200000	2674001000	2495501000	2512999000	2255799000		cellular component biogenesis;cellular component biogenesis at cellular level;cellular component organization or biogenesis;cellular component organization or biogenesis at cellular level;cellular process;ribonucleoprotein complex biogenesis;ribosome biogenesis		cell part;intracellular membrane-bounded organelle;intracellular non-membrane-bounded organelle;intracellular organelle;intracellular organelle part;intracellular part;membrane;membrane-bounded organelle;non-membrane-bounded organelle;nuclear membrane;nuclear part;nucleolus;nucleus;organelle;organelle membrane;organelle part		57.7	57.7	57.7	27.56	0	160.38	32086000000	197	0.254084	0.139602	0.994797	0.94193
Q9BUL8	Q9BUL8	Programmed cell death protein 10	PDCD10	sp|Q9BUL8|PDC10_HUMAN Programmed cell death protein 10 OS=Homo sapiens OX=9606 GN=PDCD10 PE=1 SV=1	8	8	0.0327578	0.768392	0.98908	0.00464974	1.08125	0.0409383	0.914759	309060000	331629800	326420000	287000000	351280000	336110000	336530100	345119800	314949900	318070200	305690000	327630100		anatomical structure formation involved in morphogenesis;angiogenesis;apoptosis;biological regulation;cell death;cellular process;death;developmental process;negative regulation of apoptosis;negative regulation of biological process;negative regulation of cell death;negative regulation of cellular process;negative regulation of programmed cell death;positive regulation of biological process;posit…	binding;identical protein binding;protein binding;protein dimerization activity;protein homodimerization activity;protein N-terminus binding	cell part;cytoplasmic part;cytosol;extracellular membrane-bounded organelle;extracellular organelle;extracellular region part;extracellular vesicular exosome;Golgi apparatus part;Golgi membrane;intracellular organelle part;intracellular part;membrane;membrane-bounded organelle;membrane-bounded vesicle;organelle;organelle membrane;organelle part;plasma membrane;vesicle		46.7	46.7	46.7	24.701	0	71.842	4004100000	54	0.221813	0.873129	0.255753	0.949937
Q9BPZ3	Q9BPZ3	Polyadenylate-binding protein-interacting protein 2	PAIP2	sp|Q9BPZ3|PAIP2_HUMAN Polyadenylate-binding protein-interacting protein 2 OS=Homo sapiens OX=9606 GN=PAIP2 PE=1 SV=1	3	3	0.0418052	0.743203	0.829635	0.0573535	4.68999	0.0409897	0.176895	9087391	2270800	11653730	11663000	112839900	20666610	94258040	13031140	16205000	3041417	8691836	13820010		biological regulation;negative regulation of biological process;negative regulation of biosynthetic process;negative regulation of cellular biosynthetic process;negative regulation of cellular macromolecule biosynthetic process;negative regulation of cellular metabolic process;negative regulation of cellular process;negative regulation of cellular protein metabolic process;negative regulation of …	binding;protein binding;translation regulator activity;translation repressor activity	cell part;cytoplasm;intracellular part		56.7	56.7	56.7	14.984	0	47.101	241030000	6	0.243014	0.856801	0.423198	0.948042
Q14739	Q14739	Lamin-B receptor	LBR	sp|Q14739|LBR_HUMAN Lamin-B receptor OS=Homo sapiens OX=9606 GN=LBR PE=1 SV=2	15	15	0.0540906	0.222552	1.04669	0.156542	0.916267	0.0412874	1.14234	3366298000	3309701000	3529699000	3618098000	2676502000	3338902000	3146801000	2971201000	3553602000	3299500000	3207602000	3152002000		alcohol metabolic process;biosynthetic process;cholesterol biosynthetic process;cholesterol metabolic process;lipid biosynthetic process;lipid metabolic process;metabolic process;primary metabolic process;small molecule metabolic process;steroid biosynthetic process;steroid metabolic process;sterol biosynthetic process;sterol metabolic process	binding;catalytic activity;chromo shadow domain binding;DNA binding;lamin binding;nucleic acid binding;oxidoreductase activity;oxidoreductase activity, acting on the CH-CH group of donors;oxidoreductase activity, acting on the CH-CH group of donors, NAD or NADP as acceptor;protein binding;protein domain specific binding	cell part;cytoplasmic part;envelope;integral to membrane;integral to nuclear inner membrane;integral to organelle membrane;intracellular membrane-bounded organelle;intracellular organelle;intracellular organelle part;intracellular part;intrinsic to membrane;intrinsic to nuclear inner membrane;intrinsic to organelle membrane;membrane;membrane part;membrane-bounded organelle;mitochondrion;nuclear e…		24.4	24.4	24.4	70.702	0	51.519	40676000000	148	0.265489	0.408899	0.54493	0.952623
Q9NPI6	Q9NPI6	mRNA-decapping enzyme 1A	DCP1A	sp|Q9NPI6|DCP1A_HUMAN mRNA-decapping enzyme 1A OS=Homo sapiens OX=9606 GN=DCP1A PE=1 SV=3	16	16	0.00220729	0.000123746	0.755597	0.116585	0.888095	0.0413606	0.850807	308480000	319019900	298380200	325509800	337319900	342089900	362050000	436620100	385760100	421380100	413969800	435770000		catabolic process;cellular catabolic process;cellular macromolecule catabolic process;cellular macromolecule metabolic process;cellular metabolic process;cellular nitrogen compound metabolic process;cellular process;exonucleolytic nuclear-transcribed mRNA catabolic process involved in deadenylation-dependent decay;gene expression;macromolecule catabolic process;macromolecule metabolic process;met…	binding;catalytic activity;hydrolase activity;identical protein binding;protein binding	cell part;cytoplasmic mRNA processing body;cytoplasmic part;cytosol;intracellular membrane-bounded organelle;intracellular non-membrane-bounded organelle;intracellular organelle;intracellular part;macromolecular complex;membrane;membrane-bounded organelle;non-membrane-bounded organelle;nucleus;organelle;ribonucleoprotein complex;RNA granule	RNA degradation	42.6	42.6	42.6	63.278	0	166.85	4588700000	132	0.0778636	0.0525333	0.499276	0.9512
P04083	P04083	Annexin A1	ANXA1	sp|P04083|ANXA1_HUMAN Annexin A1 OS=Homo sapiens OX=9606 GN=ANXA1 PE=1 SV=2	8	8	0.111463	0.784125	0.964914	0.165325	1.30276	0.0414498	0.740668	89141950	82103010	80765980	82349020	100550000	125870100	87551980	145970100	67625970	110810000	72936050	102739900		acid secretion;alpha-beta T cell activation;alpha-beta T cell differentiation;anatomical structure development;arachidonic acid secretion;biological regulation;carboxylic acid transport;cell activation;cell differentiation;cell surface receptor linked signaling pathway;cellular component movement;cellular developmental process;cellular macromolecule metabolic process;cellular metabolic process;ce…	binding;binding, bridging;calcium ion binding;calcium-dependent phospholipid binding;calcium-dependent protein binding;cation binding;enzyme inhibitor activity;enzyme regulator activity;ion binding;lipase inhibitor activity;lipid binding;metal ion binding;phospholipase A2 inhibitor activity;phospholipase inhibitor activity;phospholipid binding;protein binding;protein binding, bridging;receptor bi…	basolateral plasma membrane;cell part;cell projection;cell surface;cilium;cornified envelope;cytoplasm;cytoplasmic part;cytoskeleton;extracellular membrane-bounded organelle;extracellular organelle;extracellular region;extracellular region part;extracellular space;extracellular vesicular exosome;intracellular membrane-bounded organelle;intracellular non-membrane-bounded organelle;intracellular or…		31.8	31.8	31.8	38.714	0	23.858	1175800000	31	0.368859	0.883467	0.553454	0.95123
Q9BUQ8	Q9BUQ8	Probable ATP-dependent RNA helicase DDX23	DDX23	sp|Q9BUQ8|DDX23_HUMAN Probable ATP-dependent RNA helicase DDX23 OS=Homo sapiens OX=9606 GN=DDX23 PE=1 SV=3	40	40	0.00641524	0.169757	0.952717	0.00509777	0.865867	0.0417124	1.1003	1816200000	1710899000	1623500000	1778199000	1490899000	1662100000	1509299000	1636399000	1899599000	1772601000	1847900000	1749901000		ATP catabolic process;ATP metabolic process;catabolic process;cellular catabolic process;cellular component assembly;cellular component assembly at cellular level;cellular component organization;cellular component organization at cellular level;cellular component organization or biogenesis;cellular component organization or biogenesis at cellular level;cellular macromolecular complex assembly;cel…	adenyl nucleotide binding;adenyl ribonucleotide binding;ATP binding;ATPase activity;ATPase activity, coupled;ATP-dependent helicase activity;ATP-dependent RNA helicase activity;binding;catalytic activity;helicase activity;hydrolase activity;hydrolase activity, acting on acid anhydrides;hydrolase activity, acting on acid anhydrides, in phosphorus-containing anhydrides;nucleoside-triphosphatase act…	catalytic step 2 spliceosome;cell part;cytoplasmic part;extracellular membrane-bounded organelle;extracellular organelle;extracellular region part;extracellular vesicular exosome;intracellular membrane-bounded organelle;intracellular organelle;intracellular organelle part;intracellular part;macromolecular complex;membrane;membrane-bounded organelle;membrane-bounded vesicle;mitochondrion;nuclear p…	Spliceosome	51.6	51.6	51.6	95.581	0	143.59	21587000000	250	0.116511	0.347127	0.256933	0.951932
Q9Y2T2	Q9Y2T2	AP-3 complex subunit mu-1	AP3M1	sp|Q9Y2T2|AP3M1_HUMAN AP-3 complex subunit mu-1 OS=Homo sapiens OX=9606 GN=AP3M1 PE=1 SV=1	17	14	0.000136026	6.1232e-05	1.42116	0.00578471	1.23909	0.041951	1.14694	540130200	601699800	594149900	607250000	450730000	504349700	537399900	554670000	413200000	385510200	423289700	426320200		anterograde axon cargo transport;anterograde synaptic vesicle transport;axon cargo transport;cellular component movement;cellular process;cytoskeleton-dependent intracellular transport;establishment of localization;establishment of localization in cell;establishment of protein localization;establishment of protein localization to organelle;establishment of protein localization to vacuole;intracel…	binding;enzyme binding;GTPase binding;protein binding;Rab GTPase binding;Ras GTPase binding;small GTPase binding	AP-type membrane coat adaptor complex;cell part;clathrin adaptor complex;cytoplasmic part;cytoplasmic vesicle membrane;cytoplasmic vesicle part;Golgi apparatus;intracellular membrane-bounded organelle;intracellular organelle;intracellular organelle part;intracellular part;lysosomal membrane;lysosome;lytic vacuole;macromolecular complex;membrane;membrane part;membrane-bounded organelle;organelle;o…	Lysosome	57.2	57.2	50.7	46.939	0	92.335	6174400000	114	0.0309091	0.034	0.275216	0.954867
Q9NZZ3	Q9NZZ3	Charged multivesicular body protein 5	CHMP5	sp|Q9NZZ3|CHMP5_HUMAN Charged multivesicular body protein 5 OS=Homo sapiens OX=9606 GN=CHMP5 PE=1 SV=1	6	6	0.0827218	0.602118	0.939585	0.137787	1.27763	0.0420318	0.735411	278739900	282810100	235770000	225840100	334590100	365729900	266180100	440570000	239669900	329130100	220069900	310239900		biological regulation;cellular component organization;cellular component organization at cellular level;cellular component organization or biogenesis;cellular component organization or biogenesis at cellular level;cellular process;endosome to lysosome transport;endosome transport;establishment of localization;establishment of localization in cell;establishment of protein localization;intracellula…	binding;protein binding	cell part;cytoplasmic part;cytosol;endosomal part;endosome membrane;extracellular membrane-bounded organelle;extracellular organelle;extracellular region part;extracellular vesicular exosome;intracellular membrane-bounded organelle;intracellular organelle;intracellular organelle part;intracellular part;membrane;membrane-bounded organelle;membrane-bounded vesicle;nucleus;organelle;organelle membra…	Endocytosis	40.6	40.6	40.6	24.57	0	77.964	3607200000	64	0.322749	0.755719	0.522772	0.95249
Q2NL82	Q2NL82	Pre-rRNA-processing protein TSR1 homolog	TSR1	sp|Q2NL82|TSR1_HUMAN Pre-rRNA-processing protein TSR1 homolog OS=Homo sapiens OX=9606 GN=TSR1 PE=1 SV=1	23	23	0.143962	0.564279	0.970197	0.1123	0.911446	0.0422716	1.06446	671440100	718090300	669199700	697800100	614539700	664670200	655179600	655300100	693330000	631100100	740300300	784490200		cellular component assembly;cellular component assembly at cellular level;cellular component organization;cellular component organization at cellular level;cellular component organization or biogenesis;cellular component organization or biogenesis at cellular level;cellular macromolecular complex assembly;cellular macromolecular complex subunit organization;cellular process;macromolecular complex…		cell part;intracellular non-membrane-bounded organelle;intracellular organelle;intracellular organelle part;intracellular part;non-membrane-bounded organelle;nuclear part;nucleolus;organelle;organelle part		41.9	41.9	41.9	91.809	0	100.69	8511100000	219	0.416843	0.726728	0.491828	0.955458
Q04917	Q04917	14-3-3 protein eta	YWHAH	sp|Q04917|1433F_HUMAN 14-3-3 protein eta OS=Homo sapiens OX=9606 GN=YWHAH PE=1 SV=4	22	17	0.0428672	0.0819679	0.931635	0.153809	1.14248	0.0423285	0.815452	2016999000	1836200000	1964900000	1922400000	2299700000	2810600000	1951800000	2507901000	1919500000	2167301000	2081000000	2145100000		anatomical structure development;apoptosis;biological regulation;C21-steroid hormone catabolic process;C21-steroid hormone metabolic process;catabolic process;cell death;cellular component organization;cellular component organization or biogenesis;cellular hormone metabolic process;cellular metabolic process;cellular process;cellular response to stimulus;corticosteroid receptor signaling pathway;…	binding;channel regulator activity;enzyme binding;glucocorticoid receptor binding;hormone receptor binding;insulin-like growth factor receptor binding;ion channel binding;nuclear hormone receptor binding;protein binding;protein dimerization activity;protein domain specific binding;protein heterodimerization activity;receptor binding;sodium channel regulator activity;steroid hormone receptor bindi…	cell junction;cell part;cell-cell contact zone;cell-cell junction;cytoplasm;cytoplasmic part;cytoplasmic vesicle membrane;cytoplasmic vesicle part;cytosol;extracellular membrane-bounded organelle;extracellular organelle;extracellular region part;extracellular vesicular exosome;intercalated disc;intracellular organelle part;intracellular part;membrane;membrane-bounded organelle;membrane-bounded ve…	Cell cycle;Neurotrophin signaling pathway;Oocyte meiosis	65	60.6	60.6	28.218	0	153.92	26329000000	160	0.243751	0.218991	0.541326	0.953581
Q8N0T1	Q8N0T1	Uncharacterized protein C8orf59	C8orf59	sp|Q8N0T1|CH059_HUMAN Uncharacterized protein C8orf59 OS=Homo sapiens OX=9606 GN=C8orf59 PE=1 SV=4	2	2	0.000861374	0.000142858	0.578995	0.0386187	0.769002	0.0423739	0.752917	32413990	36988990	39017990	30581010	37719020	44903020	44161970	59517980	55117000	63634990	60985030	59513970						22	22	22	11.456	0	4.3395	593060000	18	0.0557273	0.0437778	0.388823	0.951111
O75694	O75694	Nuclear pore complex protein Nup155	NUP155	sp|O75694|NU155_HUMAN Nuclear pore complex protein Nup155 OS=Homo sapiens OX=9606 GN=NUP155 PE=1 SV=1	45	45	0.0292888	0.504873	0.975295	0.0378272	0.878602	0.0423767	1.11005	3394300000	3366000000	3553001000	3290800000	3127300000	2820800000	3359198000	2968998000	3798399000	3460798000	3438100000	3266799000		biological regulation;carbohydrate metabolic process;carbohydrate transport;cell cycle;cell cycle process;cell surface receptor linked signaling pathway;cellular component disassembly;cellular component disassembly at cellular level;cellular component organization;cellular component organization at cellular level;cellular component organization or biogenesis;cellular component organization or bio…	structural constituent of nuclear pore;structural molecule activity;transporter activity	cell part;envelope;intracellular organelle part;intracellular part;macromolecular complex;membrane;membrane part;nuclear envelope;nuclear membrane;nuclear part;nuclear pore;organelle envelope;organelle membrane;organelle part;pore complex;protein complex	RNA transport	43.6	43.6	43.6	155.2	0	323.31	41524000000	474	0.210657	0.676107	0.384292	0.948255
O75592	O75592	E3 ubiquitin-protein ligase MYCBP2	MYCBP2	sp|O75592|MYCB2_HUMAN E3 ubiquitin-protein ligase MYCBP2 OS=Homo sapiens OX=9606 GN=MYCBP2 PE=1 SV=4	15	15	0.191194	0.15248	1.18371	0.810283	1.02669	0.042533	1.15293	101620100	104790000	97167970	88674950	84212990	81457000	79123050	95676010	109900000	78373970	72231980	75118970		anatomical structure morphogenesis;axon guidance;axonogenesis;biological regulation;biosynthetic process;branchiomotor neuron axon guidance;cell part morphogenesis;cell projection morphogenesis;cell projection organization;cellular biosynthetic process;cellular component morphogenesis;cellular component organization;cellular component organization at cellular level;cellular component organization…	acid-amino acid ligase activity;binding;catalytic activity;cation binding;ion binding;ligase activity;ligase activity, forming carbon-nitrogen bonds;metal ion binding;protein binding;small conjugating protein ligase activity;transition metal ion binding;ubiquitin-protein ligase activity;zinc ion binding	axon;cell part;cell projection;cytoskeleton;intracellular membrane-bounded organelle;intracellular non-membrane-bounded organelle;intracellular organelle;intracellular part;membrane;membrane-bounded organelle;microtubule cytoskeleton;neuron projection;non-membrane-bounded organelle;nucleus;organelle		4.7	4.7	4.7	513.63	0	30.561	1099900000	41	0.479478	0.3228	0.922534	0.94796
Q96PK6	Q96PK6	RNA-binding protein 14	RBM14	sp|Q96PK6|RBM14_HUMAN RNA-binding protein 14 OS=Homo sapiens OX=9606 GN=RBM14 PE=1 SV=2	34	34	0.00192849	0.0415225	0.931734	0.00170437	0.854992	0.0428974	1.08976	8941802000	8035007000	8695397000	8526099000	7443800000	8366798000	7683493000	7892599000	9009394000	9465789000	9347794000	8865901000		biological regulation;biosynthetic process;cellular biosynthetic process;cellular component organization;cellular component organization at cellular level;cellular component organization or biogenesis;cellular component organization or biogenesis at cellular level;cellular macromolecule biosynthetic process;cellular macromolecule metabolic process;cellular metabolic process;cellular nitrogen comp…	binding;binding, bridging;ligand-dependent nuclear receptor transcription coactivator activity;nucleic acid binding;nucleotide binding;protein binding;protein binding transcription factor activity;protein binding, bridging;RNA binding;RNA polymerase II transcription cofactor activity;RNA polymerase II transcription factor binding transcription factor activity;transcription coactivator activity;tr…	cell part;intracellular membrane-bounded organelle;intracellular organelle;intracellular organelle part;intracellular part;macromolecular complex;mediator complex;membrane-bounded organelle;nuclear part;nucleoplasm part;nucleus;organelle;organelle part;protein complex;ribonucleoprotein complex;transcription factor complex		54.4	54.4	54.4	69.491	0	323.31	107140000000	481	0.0785263	0.155803	0.215086	0.947814
P18669;Q8N0Y7;P15259	P18669	Phosphoglycerate mutase 1	PGAM1	sp|P18669|PGAM1_HUMAN Phosphoglycerate mutase 1 OS=Homo sapiens OX=9606 GN=PGAM1 PE=1 SV=2	25	25	0.0725072	0.34265	0.965704	0.167641	1.07408	0.0430615	0.899097	9248811000	8730393000	8607396000	8420708000	10031990000	10595990000	8982396000	9379807000	8403292000	9212298000	9570510000	9082609000		alcohol biosynthetic process;alcohol catabolic process;alcohol metabolic process;biological regulation;biosynthetic process;carbohydrate biosynthetic process;carbohydrate catabolic process;carbohydrate metabolic process;catabolic process;cellular biosynthetic process;cellular carbohydrate biosynthetic process;cellular carbohydrate catabolic process;cellular carbohydrate metabolic process;cellular…	2,3-bisphosphoglycerate-dependent phosphoglycerate mutase activity;binding;bisphosphoglycerate 2-phosphatase activity;bisphosphoglycerate mutase activity;bisphosphoglycerate phosphatase activity;catalytic activity;cofactor binding;enzyme binding;hydrolase activity;hydrolase activity, acting on ester bonds;intramolecular transferase activity;intramolecular transferase activity, phosphotransferases…	cell part;cytoplasm;cytoplasmic part;cytosol;extracellular membrane-bounded organelle;extracellular organelle;extracellular region part;extracellular vesicular exosome;intracellular membrane-bounded organelle;intracellular organelle;intracellular part;membrane;membrane-bounded organelle;membrane-bounded vesicle;nucleus;organelle;vesicle	Glycolysis / Gluconeogenesis;Methane metabolism	89	89	89	28.804	0	298.87	114390000000	395	0.304241	0.536935	0.554833	0.94947
Q5JPH6	Q5JPH6	Probable glutamate--tRNA ligase, mitochondrial	EARS2	sp|Q5JPH6|SYEM_HUMAN Probable glutamate--tRNA ligase, mitochondrial OS=Homo sapiens OX=9606 GN=EARS2 PE=1 SV=2	17	17	0.13235	0.0912077	1.12505	0.837737	1.01465	0.0432921	1.1088	884979800	833070500	850469800	828260500	684789600	782659700	800909800	800399600	680420000	883999900	752959500	715739700		amine metabolic process;amino acid activation;carboxylic acid metabolic process;cellular amine metabolic process;cellular amino acid metabolic process;cellular ketone metabolic process;cellular macromolecule metabolic process;cellular metabolic process;cellular nitrogen compound metabolic process;cellular process;gene expression;glutamyl-tRNA aminoacylation;macromolecule metabolic process;metabol…	adenyl nucleotide binding;adenyl ribonucleotide binding;aminoacyl-tRNA ligase activity;ATP binding;binding;catalytic activity;glutamate-tRNA ligase activity;glutamate-tRNA(Gln) ligase activity;ligase activity;ligase activity, forming aminoacyl-tRNA and related compounds;ligase activity, forming carbon-oxygen bonds;nucleic acid binding;nucleotide binding;purine nucleotide binding;purine ribonucleo…	cell part;cytoplasmic part;intracellular membrane-bounded organelle;intracellular organelle;intracellular organelle lumen;intracellular organelle part;intracellular part;membrane-bounded organelle;membrane-enclosed lumen;mitochondrial matrix;mitochondrial part;mitochondrion;organelle;organelle lumen;organelle part	Aminoacyl-tRNA biosynthesis;Porphyrin and chlorophyll metabolism	40	40	40	58.688	0	76.546	9755700000	164	0.400268	0.233385	0.93651	0.949901
Q13509	Q13509	Tubulin beta-3 chain	TUBB3	sp|Q13509|TBB3_HUMAN Tubulin beta-3 chain OS=Homo sapiens OX=9606 GN=TUBB3 PE=1 SV=2	19	4	0.0931385	0.506593	0.845803	0.179565	1.68106	0.0439854	0.503137	24744000	22409990	20313000	29365000	76952050	36558000	69899040	26248000	18827000	49300000	20722010	33603000		axon guidance;cellular component assembly;cellular component assembly at cellular level;cellular component organization;cellular component organization at cellular level;cellular component organization or biogenesis;cellular component organization or biogenesis at cellular level;cellular macromolecular complex assembly;cellular macromolecular complex subunit organization;cellular macromolecule me…	binding;catalytic activity;GTP binding;GTPase activity;guanyl nucleotide binding;guanyl ribonucleotide binding;hydrolase activity;hydrolase activity, acting on acid anhydrides;hydrolase activity, acting on acid anhydrides, in phosphorus-containing anhydrides;nucleoside-triphosphatase activity;nucleotide binding;protein binding;purine nucleotide binding;purine ribonucleoside triphosphate binding;p…	cell part;cytoplasm;cytoskeletal part;intracellular membrane-bounded organelle;intracellular organelle;intracellular organelle part;intracellular part;macromolecular complex;membrane-bounded organelle;microtubule;nucleus;organelle;organelle part;protein complex	Gap junction;Pathogenic Escherichia coli infection;Phagosome	49.8	17.6	17.6	50.432	0	25.937	431900000	8	0.340315	0.676745	0.559797	0.95861
Q9Y3E0	Q9Y3E0	Vesicle transport protein GOT1B	GOLT1B	sp|Q9Y3E0|GOT1B_HUMAN Vesicle transport protein GOT1B OS=Homo sapiens OX=9606 GN=GOLT1B PE=1 SV=1	3	3	0.00322367	0.00454757	1.95326	0.0444657	1.41011	0.044057	1.38519	130170000	193430100	126079900	128670000	101120000	127330100	96838000	88984050	69894050	53884990	85599050	87044040		biological regulation;cellular process;cellular response to stimulus;establishment of localization;establishment of protein localization;positive regulation of biological process;positive regulation of cell communication;positive regulation of cellular process;positive regulation of I-kappaB kinase/NF-kappaB cascade;positive regulation of intracellular protein kinase cascade;positive regulation o…	molecular transducer activity;signal transducer activity	cell part;cytoplasmic part;endoplasmic reticulum;Golgi apparatus part;Golgi membrane;integral to membrane;intracellular membrane-bounded organelle;intracellular organelle;intracellular organelle part;intracellular part;intrinsic to membrane;membrane;membrane part;membrane-bounded organelle;organelle;organelle membrane;organelle part		26.1	26.1	26.1	15.425	0	11.11	1313500000	10	0.0975701	0.0708364	0.397772	0.957059
Q6UXV4	Q6UXV4	MICOS complex subunit MIC27	APOOL	sp|Q6UXV4|MIC27_HUMAN MICOS complex subunit MIC27 OS=Homo sapiens OX=9606 GN=APOOL PE=1 SV=1	10	10	0.0312933	0.017816	1.13486	0.759328	1.01457	0.0441819	1.11856	505320200	504309700	548470200	558649900	492910000	477210100	496779700	426849800	475069900	459560200	434039900	496769900				cell part;cytoplasmic part;integral to membrane;intracellular organelle part;intracellular part;intrinsic to membrane;membrane;membrane part;mitochondrial inner membrane;mitochondrial membrane;mitochondrial part;organelle inner membrane;organelle membrane;organelle part		50.7	50.7	50.7	29.159	0	29.877	6099800000	91	0.217492	0.111493	0.900405	0.953299
Q9HCU5	Q9HCU5	Prolactin regulatory element-binding protein	PREB	sp|Q9HCU5|PREB_HUMAN Prolactin regulatory element-binding protein OS=Homo sapiens OX=9606 GN=PREB PE=1 SV=2	14	14	0.0997083	0.0752212	1.12805	0.406749	1.05341	0.0443896	1.07085	659949800	653700200	620019700	662150400	619980400	601450100	632500000	571079700	672020000	560040200	554510100	524120200		activation of signaling protein activity involved in unfolded protein response;biological regulation;biosynthetic process;carbohydrate metabolic process;cellular biosynthetic process;cellular carbohydrate metabolic process;cellular component organization;cellular component organization at cellular level;cellular component organization or biogenesis;cellular component organization or biogenesis at…	binding;DNA binding;nucleic acid binding	cell part;cytoplasmic part;endoplasmic reticulum membrane;endoplasmic reticulum part;Golgi apparatus part;Golgi membrane;integral to membrane;intracellular membrane-bounded organelle;intracellular organelle;intracellular organelle part;intracellular part;intrinsic to membrane;membrane;membrane part;membrane-bounded organelle;nucleus;organelle;organelle membrane;organelle part	Protein processing in endoplasmic reticulum	54.7	54.7	54.7	45.468	0	164.87	7628300000	144	0.350438	0.211759	0.728103	0.951368
Q92823	Q92823	Neuronal cell adhesion molecule	NRCAM	sp|Q92823|NRCAM_HUMAN Neuronal cell adhesion molecule OS=Homo sapiens OX=9606 GN=NRCAM PE=1 SV=3	4	4	0.0319426	0.0495617	0.736483	0.428767	1.0863	0.0445035	0.677974	18662990	30705990	18398990	24194010	29211010	40921020	27531990	36688010	32156990	31741990	29656010	28644020		anatomical structure development;anatomical structure formation involved in morphogenesis;anatomical structure morphogenesis;angiogenesis;axon guidance;axonal fasciculation;axonogenesis;biological adhesion;biological regulation;cell adhesion;cell migration;cell motility;cell part morphogenesis;cell projection morphogenesis;cell projection organization;cell recognition;cell-cell adhesion;cellular …	ankyrin binding;binding;cytoskeletal protein binding;protein binding	axon part;cell part;cell projection;cell projection part;external side of plasma membrane;initial segment;integral to membrane;integral to plasma membrane;intrinsic to membrane;intrinsic to plasma membrane;membrane;membrane part;neuron projection;plasma membrane;plasma membrane part;synapse	Cell adhesion molecules (CAMs)	6.7	6.7	6.7	143.89	0	20.185	360210000	9	0.219371	0.169762	0.745277	0.950341
Q8WUX9	Q8WUX9	Charged multivesicular body protein 7	CHMP7	sp|Q8WUX9|CHMP7_HUMAN Charged multivesicular body protein 7 OS=Homo sapiens OX=9606 GN=CHMP7 PE=1 SV=1	4	4	0.0852116	0.219106	0.776331	0.284268	1.19315	0.0445351	0.650656	28124000	26207020	31370980	49282010	41528000	51052030	46567010	64397960	32103980	37329000	53137010	49262990		cellular component organization;cellular component organization or biogenesis;cellular process;endosome transport;establishment of localization;establishment of localization in cell;intracellular transport;late endosome to vacuole transport;membrane organization;reproductive process;transport;vacuolar transport;vesicle-mediated transport;viral infectious cycle;viral reproduction;viral reproductiv…	protein transporter activity;substrate-specific transporter activity;transporter activity	cell part;cytoplasmic part;cytosol;endosomal part;ESCRT III complex;intracellular organelle part;intracellular part;macromolecular complex;membrane part;organelle part;protein complex		11.7	11.7	11.7	50.91	0	6.6366	528660000	10	0.32679	0.404643	0.649194	0.94791
P41440	P41440	Folate transporter 1	SLC19A1	sp|P41440|S19A1_HUMAN Folate transporter 1 OS=Homo sapiens OX=9606 GN=SLC19A1 PE=1 SV=3	5	5	0.170043	0.350837	1.10557	0.386758	0.899093	0.0448943	1.22965	78686990	82866020	80323950	94878040	77954000	71286040	69817020	56022010	90353020	70954980	85208040	60889000		amine metabolic process;amine transport;amino acid transport;carboxylic acid metabolic process;carboxylic acid transport;cellular amine metabolic process;cellular amino acid metabolic process;cellular aromatic compound metabolic process;cellular ketone metabolic process;cellular metabolic process;cellular modified amino acid metabolic process;cellular nitrogen compound metabolic process;cellular …	amine binding;amino acid binding;binding;carboxylic acid binding;cofactor transporter activity;drug transmembrane transporter activity;folic acid binding;folic acid transporter activity;methotrexate transporter activity;transmembrane transporter activity;transporter activity;vitamin binding;vitamin transporter activity	cell part;integral to membrane;integral to plasma membrane;intrinsic to membrane;intrinsic to plasma membrane;membrane;membrane part;plasma membrane;plasma membrane part	Vitamin digestion and absorption	11.5	11.5	11.5	64.868	0	17.644	949790000	29	0.449155	0.543543	0.719163	0.949605
Q9BX68	Q9BX68	Histidine triad nucleotide-binding protein 2, mitochondrial	HINT2	sp|Q9BX68|HINT2_HUMAN Histidine triad nucleotide-binding protein 2, mitochondrial OS=Homo sapiens OX=9606 GN=HINT2 PE=1 SV=1	7	7	0.00197737	0.0171041	1.26438	0.00594005	1.38793	0.0449278	0.910983	1023500000	1014401000	1035701000	1073701000	1079000000	1073899000	1242900000	1164000000	762689900	951629500	698540400	891029400		apoptosis;biosynthetic process;cell death;cellular process;death;lipid biosynthetic process;lipid metabolic process;metabolic process;primary metabolic process;programmed cell death;steroid biosynthetic process;steroid metabolic process	binding;catalytic activity;hydrolase activity;nucleotide binding	cell part;cytoplasmic part;intracellular membrane-bounded organelle;intracellular organelle;intracellular part;membrane-bounded organelle;mitochondrion;organelle		62	62	62	17.162	0	59.006	12165000000	78	0.0776709	0.11026	0.271647	0.946946
CON__P00735	CON__P00735				9	4	0.0694394	0.0632109	1.47856	0.457088	0.816035	0.0449998	1.81189	232200000	223770100	218530100	332619900	109610000	94185040	249170000	136230000	173660100	117759900	165140000	234000000	+					14.9	14.9	6.1	70.505	0	26.951	2497500000	36	0.295326	0.192663	0.761476	0.944354
O60684	O60684	Importin subunit alpha-7	KPNA6	sp|O60684|IMA7_HUMAN Importin subunit alpha-7 OS=Homo sapiens OX=9606 GN=KPNA6 PE=1 SV=1	16	8	0.136555	0.349005	0.922602	0.311181	1.10686	0.0453419	0.833528	249250100	226729900	273329900	258509900	251719800	313989900	322120100	324919900	248380000	249650100	266849900	333070100		biological regulation;establishment of localization;establishment of localization in cell;establishment of protein localization;intracellular protein transport;intracellular transport;maternal process involved in female pregnancy;multicellular organismal process;multicellular organismal reproductive process;NLS-bearing substrate import into nucleus;nuclear import;nuclear transport;nucleocytoplasm…	protein transporter activity;substrate-specific transporter activity;transporter activity	cell part;cytoplasm;intracellular membrane-bounded organelle;intracellular organelle;intracellular part;membrane;membrane-bounded organelle;nucleus;organelle		36	36	22.8	60.029	0	107.71	3417300000	38	0.407872	0.54243	0.666064	0.947432
P14543	P14543	Nidogen-1	NID1	sp|P14543|NID1_HUMAN Nidogen-1 OS=Homo sapiens OX=9606 GN=NID1 PE=1 SV=3	15	15	0.105304	0.17648	1.12833	0.425444	0.926971	0.0455689	1.21723	194290000	219330100	177000000	210160100	161950000	166589900	140540100	190439900	178610000	188940000	196260000	147659900		basement membrane organization;biological adhesion;biological regulation;cell adhesion;cell-matrix adhesion;cell-substrate adhesion;cellular component disassembly;cellular component disassembly at cellular level;cellular component organization;cellular component organization at cellular level;cellular component organization or biogenesis;cellular component organization or biogenesis at cellular l…	binding;calcium ion binding;cation binding;collagen binding;extracellular matrix binding;glycoprotein binding;ion binding;laminin binding;metal ion binding;protein binding;proteoglycan binding	basal lamina;basement membrane;cell part;cell periphery;extracellular matrix part;extracellular membrane-bounded organelle;extracellular organelle;extracellular region;extracellular region part;extracellular vesicular exosome;membrane-bounded organelle;membrane-bounded vesicle;organelle;vesicle		19.1	19.1	19.1	136.38	0	45.146	2255300000	61	0.358302	0.35315	0.742719	0.944991
Q07960	Q07960	Rho GTPase-activating protein 1	ARHGAP1	sp|Q07960|RHG01_HUMAN Rho GTPase-activating protein 1 OS=Homo sapiens OX=9606 GN=ARHGAP1 PE=1 SV=1	8	8	0.0659723	0.0568115	0.786015	0.426365	1.14655	0.0456349	0.685546	126370000	118280000	142800000	154890000	152089900	208590000	282300200	167129900	150859900	146720000	195860100	199790100		biological regulation;cellular process;cellular response to stimulus;intracellular signal transduction;positive regulation of biological process;positive regulation of cell communication;positive regulation of cellular process;positive regulation of response to stimulus;positive regulation of signal transduction;positive regulation of signaling;Ras protein signal transduction;regulation of biolog…	binding;binding, bridging;enzyme activator activity;enzyme regulator activity;GTPase activator activity;GTPase regulator activity;nucleoside-triphosphatase regulator activity;protein binding;protein binding, bridging;Rac GTPase activator activity;Ras GTPase activator activity;Rho GTPase activator activity;SH3/SH2 adaptor activity;signaling adaptor activity;small GTPase regulator activity	cell part;cell projection;cytoplasmic part;cytosol;extracellular membrane-bounded organelle;extracellular organelle;extracellular region part;extracellular vesicular exosome;intracellular part;membrane;membrane-bounded organelle;membrane-bounded vesicle;organelle;plasma membrane;ruffle;vesicle		28.9	28.9	28.9	50.435	0	6.6791	2101800000	28	0.292797	0.182127	0.743215	0.943175
Q8N108	Q8N108	Mesoderm induction early response protein 1	MIER1	sp|Q8N108|MIER1_HUMAN Mesoderm induction early response protein 1 OS=Homo sapiens OX=9606 GN=MIER1 PE=1 SV=2	7	7	0.0754522	0.43238	0.884801	0.0666806	0.706818	0.045735	1.25181	38618000	48628970	46331020	45884990	32956990	43520010	31067990	36486010	38793980	42722020	71202960	55199030		biological regulation;biosynthetic process;cellular biosynthetic process;cellular macromolecule biosynthetic process;cellular macromolecule metabolic process;cellular metabolic process;cellular nitrogen compound metabolic process;cellular process;cellular response to stimulus;macromolecule biosynthetic process;macromolecule metabolic process;metabolic process;nitrogen compound metabolic process;n…	binding;chromatin binding;DNA binding;molecular transducer activity;nucleic acid binding;protein binding;signal transducer activity	cell part;cytoplasm;intracellular membrane-bounded organelle;intracellular organelle;intracellular organelle part;intracellular part;macromolecular complex;membrane-bounded organelle;nuclear part;nucleoplasm part;nucleus;organelle;organelle part;protein complex;transcriptional repressor complex		19.9	19.9	19.9	57.983	0	14.559	555000000	22	0.310426	0.618459	0.435846	0.942791
Q9H773	Q9H773	dCTP pyrophosphatase 1	DCTPP1	sp|Q9H773|DCTP1_HUMAN dCTP pyrophosphatase 1 OS=Homo sapiens OX=9606 GN=DCTPP1 PE=1 SV=1	15	15	0.0360141	0.746064	0.987066	0.0658141	1.1739	0.0463931	0.840844	1322600000	1329601000	1223700000	1215300000	1518900000	1690300000	1259200000	1618299000	1220899000	1279900000	1257801000	1401700000		catabolic process;cellular catabolic process;cellular component assembly;cellular component organization;cellular component organization or biogenesis;cellular metabolic process;cellular nitrogen compound catabolic process;cellular nitrogen compound metabolic process;cellular process;macromolecular complex assembly;macromolecular complex subunit organization;metabolic process;nitrogen compound me…	binding;catalytic activity;cation binding;dCTP diphosphatase activity;deoxyribonucleotide binding;hydrolase activity;hydrolase activity, acting on acid anhydrides;hydrolase activity, acting on acid anhydrides, in phosphorus-containing anhydrides;ion binding;magnesium ion binding;metal ion binding;nucleoside-triphosphate diphosphatase activity;nucleotide binding;pyrimidine deoxyribonucleotide bind…	cell part;cytoplasmic part;cytosol;intracellular part		94.1	94.1	94.1	18.681	0	96.898	16767000000	136	0.23006	0.858276	0.437256	0.951354
Q13555;Q13554	Q13555;Q13554	Calcium/calmodulin-dependent protein kinase type II subunit gamma;Calcium/calmodulin-dependent protein kinase type II subunit beta	CAMK2G;CAMK2B	sp|Q13555|KCC2G_HUMAN Calcium/calmodulin-dependent protein kinase type II subunit gamma OS=Homo sapiens OX=9606 GN=CAMK2G PE=1 SV=4;sp|Q13554|KCC2B_HUMAN Calcium/calmodulin-dependent protein kinase type II subunit beta OS=Homo sapiens OX=9606 GN=CAMK2B PE=	8	5	0.00877684	0.00586804	0.816483	0.198931	0.931143	0.0464567	0.876861	94840040	107160000	112070000	108610000	107530000	123070100	126039900	125449900	141600000	122099900	126529900	127240000		activation of meiosis involved in egg activation;anatomical structure development;biological regulation;calcium ion transport;cation transport;cell communication;cell cycle process;cell differentiation;cell surface receptor linked signaling pathway;cell-cell signaling;cellular developmental process;cellular macromolecule metabolic process;cellular metabolic process;cellular process;cellular prote…	adenyl nucleotide binding;adenyl ribonucleotide binding;ATP binding;binding;calcium-dependent protein serine/threonine phosphatase activity;calmodulin binding;calmodulin-dependent protein kinase activity;catalytic activity;hydrolase activity;hydrolase activity, acting on ester bonds;kinase activity;nucleotide binding;phosphatase activity;phosphoprotein phosphatase activity;phosphoric ester hydrol…	calcium- and calmodulin-dependent protein kinase complex;cell part;cytoplasmic part;cytoplasmic vesicle membrane;cytoplasmic vesicle part;cytoskeletal part;cytosol;endocytic vesicle membrane;endoplasmic reticulum membrane;endoplasmic reticulum part;intracellular organelle part;intracellular part;macromolecular complex;membrane;membrane part;microtubule organizing center;nuclear part;nucleoplasm;o…	Calcium signaling pathway;ErbB signaling pathway;Gastric acid secretion;Glioma;GnRH signaling pathway;ko05152;Long-term potentiation;Melanogenesis;Neurotrophin signaling pathway;Olfactory transduction;Oocyte meiosis;Phototransduction - fly;Wnt signaling pathway	20.6	13.4	13.4	62.606	0	16.493	1487500000	38	0.130867	0.0726437	0.575755	0.949882
O60739	O60739	Eukaryotic translation initiation factor 1b	EIF1B	sp|O60739|EIF1B_HUMAN Eukaryotic translation initiation factor 1b OS=Homo sapiens OX=9606 GN=EIF1B PE=1 SV=2	7	1	0.0430641	0.566441	0.809574	0.00691846	1.91945	0.0465978	0.421774	12230220	30196010	7714794	27323990	53431970	40673990	34698000	32621980	20149680	28607990	19394990	16209930		biological regulation;posttranscriptional regulation of gene expression;regulation of biological process;regulation of biosynthetic process;regulation of cellular biosynthetic process;regulation of cellular macromolecule biosynthetic process;regulation of cellular metabolic process;regulation of cellular process;regulation of cellular protein metabolic process;regulation of gene expression;regula…	binding;nucleic acid binding;RNA binding;translation factor activity, nucleic acid binding;translation initiation factor activity		RNA transport	65.5	15	15	12.823	0	4.5318	259510000	7	0.24361	0.728537	0.279395	0.95016
Q9H583	Q9H583	HEAT repeat-containing protein 1;HEAT repeat-containing protein 1, N-terminally processed	HEATR1	sp|Q9H583|HEAT1_HUMAN HEAT repeat-containing protein 1 OS=Homo sapiens OX=9606 GN=HEATR1 PE=1 SV=3	75	74	0.0333545	0.00353168	1.15268	0.594922	0.963064	0.0466702	1.19689	3967402000	4557905000	4288998000	4294502000	3276700000	3240799000	4312002000	3544499000	3751298000	3583599000	3758402000	3734202000		cellular macromolecule metabolic process;cellular metabolic process;cellular nitrogen compound metabolic process;cellular process;macromolecule metabolic process;metabolic process;ncRNA metabolic process;ncRNA processing;nitrogen compound metabolic process;nucleic acid metabolic process;nucleobase-containing compound metabolic process;primary metabolic process;RNA metabolic process;RNA processing…	binding;protein binding	cell part;cytoplasmic part;intracellular membrane-bounded organelle;intracellular non-membrane-bounded organelle;intracellular organelle;intracellular organelle part;intracellular part;macromolecular complex;membrane;membrane-bounded organelle;mitochondrion;non-membrane-bounded organelle;nuclear part;nucleolus;nucleus;organelle;organelle part;ribonucleoprotein complex	Ribosome biogenesis in eukaryotes	44	44	43.6	242.37	0	323.31	47965000000	592	0.223444	0.0688246	0.828885	0.94768
Q9BU61	Q9BU61	NADH dehydrogenase [ubiquinone] 1 alpha subcomplex assembly factor 3	NDUFAF3	sp|Q9BU61|NDUF3_HUMAN NADH dehydrogenase [ubiquinone] 1 alpha subcomplex assembly factor 3 OS=Homo sapiens OX=9606 GN=NDUFAF3 PE=1 SV=1	7	7	0.145169	0.13064	1.1217	0.988559	1.001	0.0467088	1.12058	789220400	759679900	839709600	725420500	732169900	683010200	729290000	635090000	692469900	804799900	607030000	681930200		cellular component assembly;cellular component assembly at cellular level;cellular component biogenesis;cellular component organization;cellular component organization at cellular level;cellular component organization or biogenesis;cellular component organization or biogenesis at cellular level;cellular macromolecular complex assembly;cellular macromolecular complex subunit organization;cellular …	binding;protein binding	cell part;cytoplasmic part;intracellular membrane-bounded organelle;intracellular organelle;intracellular organelle part;intracellular part;membrane;membrane-bounded organelle;mitochondrial inner membrane;mitochondrial membrane;mitochondrial part;nucleus;organelle;organelle inner membrane;organelle membrane;organelle part		54.9	54.9	54.9	20.35	0	85.989	8986400000	69	0.418687	0.293439	0.994385	0.945411
Q96SI9	Q96SI9	Spermatid perinuclear RNA-binding protein	STRBP	sp|Q96SI9|STRBP_HUMAN Spermatid perinuclear RNA-binding protein OS=Homo sapiens OX=9606 GN=STRBP PE=1 SV=1	31	27	0.0378373	0.246437	1.03801	0.0919201	0.889557	0.046801	1.16688	940599700	857160300	843990100	906350100	666340200	876600400	767600000	741919900	860760100	834360200	834109800	886819800		anatomical structure development;behavior;cell development;cellular component movement;cellular developmental process;cellular process;cellular process involved in reproduction;developmental process;developmental process involved in reproduction;germ cell development;mechanosensory behavior;multicellular organismal development;multicellular organismal process;reproductive process;response to abio…	binding;DNA binding;double-stranded RNA binding;nucleic acid binding;RNA binding;single-stranded RNA binding	cell part;cytoplasm;cytoskeleton;intracellular membrane-bounded organelle;intracellular non-membrane-bounded organelle;intracellular organelle;intracellular part;membrane-bounded organelle;microtubule cytoskeleton;non-membrane-bounded organelle;nucleus;organelle		45.8	40.8	40.8	73.652	0	98.587	10423000000	188	0.231704	0.432254	0.473536	0.944012
Q8IUX1	Q8IUX1	Complex I assembly factor TMEM126B, mitochondrial	TMEM126B	sp|Q8IUX1|T126B_HUMAN Complex I assembly factor TMEM126B, mitochondrial OS=Homo sapiens OX=9606 GN=TMEM126B PE=1 SV=2	5	5	0.321487	0.418295	0.935696	0.596656	1.04923	0.047354	0.891793	55434010	58272980	58447970	54739020	70110980	60507020	66330000	58070020	61481040	73408030	58340970	51205000				cell part;cytoplasmic part;integral to membrane;intracellular organelle part;intracellular part;intrinsic to membrane;membrane;membrane part;mitochondrial membrane;mitochondrial part;organelle membrane;organelle part		30	30	30	25.943	0	5.6996	747260000	17	0.609579	0.605083	0.829799	0.950012
P20933	P20933	N(4)-(beta-N-acetylglucosaminyl)-L-asparaginase;Glycosylasparaginase alpha chain;Glycosylasparaginase beta chain	AGA	sp|P20933|ASPG_HUMAN N(4)-(beta-N-acetylglucosaminyl)-L-asparaginase OS=Homo sapiens OX=9606 GN=AGA PE=1 SV=2	6	6	0.166471	0.810986	0.978741	0.164443	1.13377	0.0474592	0.863265	279960100	232329900	248440100	225530100	287640100	306560200	259309900	286990100	293759900	272100000	216620100	229370000		cellular macromolecule metabolic process;cellular metabolic process;cellular process;cellular protein metabolic process;macromolecule metabolic process;macromolecule modification;metabolic process;primary metabolic process;protein deglycosylation;protein maturation;protein metabolic process;protein modification process	asparaginase activity;catalytic activity;hydrolase activity;hydrolase activity, acting on carbon-nitrogen (but not peptide) bonds;hydrolase activity, acting on carbon-nitrogen (but not peptide) bonds, in linear amides;N4-(beta-N-acetylglucosaminyl)-L-asparaginase activity;peptidase activity	cell part;cytoplasmic part;endoplasmic reticulum;extracellular membrane-bounded organelle;extracellular organelle;extracellular region part;extracellular vesicular exosome;intracellular membrane-bounded organelle;intracellular organelle;intracellular part;lysosome;lytic vacuole;membrane-bounded organelle;membrane-bounded vesicle;organelle;vacuole;vesicle	Lysosome;Other glycan degradation	26.3	26.3	26.3	37.208	0	131.85	3242600000	59	0.444378	0.900292	0.551559	0.950006
P61106	P61106	Ras-related protein Rab-14	RAB14	sp|P61106|RAB14_HUMAN Ras-related protein Rab-14 OS=Homo sapiens OX=9606 GN=RAB14 PE=1 SV=4	17	17	0.00378217	0.000709965	1.16946	0.138504	1.0642	0.0475873	1.09892	3358501000	3466999000	3207602000	3207699000	3230699000	2999301000	3072199000	2759601000	2883700000	2703998000	2837898000	2894502000		biological regulation;catabolic process;cell surface receptor linked signaling pathway;cellular catabolic process;cellular component organization;cellular component organization or biogenesis;cellular metabolic process;cellular nitrogen compound catabolic process;cellular nitrogen compound metabolic process;cellular process;cellular response to chemical stimulus;cellular response to fibroblast gr…	binding;catalytic activity;GDP binding;GTP binding;GTPase activity;guanyl nucleotide binding;guanyl ribonucleotide binding;hydrolase activity;hydrolase activity, acting on acid anhydrides;hydrolase activity, acting on acid anhydrides, in phosphorus-containing anhydrides;nucleoside-triphosphatase activity;nucleotide binding;protein binding;purine nucleotide binding;purine ribonucleoside triphospha…	cell part;clathrin-coated vesicle;coated vesicle;cytoplasmic membrane-bounded vesicle;cytoplasmic part;cytoplasmic vesicle;cytoplasmic vesicle membrane;cytoplasmic vesicle part;cytosol;early endosome;early endosome membrane;endocytic vesicle;endocytic vesicle membrane;endoplasmic reticulum;endosomal part;endosome;endosome membrane;extracellular membrane-bounded organelle;extracellular organelle;e…		85.6	85.6	85.6	23.897	0	221.66	37750000000	221	0.105763	0.0609697	0.52373	0.950606
Q9BU89	Q9BU89	Deoxyhypusine hydroxylase	DOHH	sp|Q9BU89|DOHH_HUMAN Deoxyhypusine hydroxylase OS=Homo sapiens OX=9606 GN=DOHH PE=1 SV=1	9	9	0.0537381	0.0587085	0.834603	0.787001	1.02075	0.0476401	0.817634	100720000	109430000	82142960	98823940	135700100	124160000	107170000	110870100	110620000	105250000	120710000	131210000		amine biosynthetic process;amine metabolic process;biosynthetic process;carboxylic acid biosynthetic process;carboxylic acid metabolic process;cellular amine metabolic process;cellular amino acid biosynthetic process;cellular amino acid metabolic process;cellular biosynthetic process;cellular ketone metabolic process;cellular macromolecule metabolic process;cellular metabolic process;cellular mod…	binding;catalytic activity;cation binding;deoxyhypusine monooxygenase activity;ion binding;metal ion binding;monooxygenase activity;oxidoreductase activity;oxidoreductase activity, acting on paired donors, with incorporation or reduction of molecular oxygen;protein binding	cell part;cytoplasmic part;cytosol;intracellular part		51.7	51.7	51.7	32.904	0	20.658	1382000000	26	0.265711	0.184153	0.9139	0.948036
P52788	P52788	Spermine synthase	SMS	sp|P52788|SPSY_HUMAN Spermine synthase OS=Homo sapiens OX=9606 GN=SMS PE=1 SV=2	14	14	0.250633	0.561311	0.95867	0.373023	1.07692	0.0476668	0.8902	234520000	233509900	217220000	216290100	269449900	227929900	245999900	271179900	240360100	223619900	204099900	277669900		amine biosynthetic process;amine metabolic process;aspartate family amino acid metabolic process;biosynthetic process;carboxylic acid metabolic process;cellular amine metabolic process;cellular amino acid metabolic process;cellular biogenic amine biosynthetic process;cellular biogenic amine metabolic process;cellular biosynthetic process;cellular ketone metabolic process;cellular metabolic proces…	catalytic activity;spermidine synthase activity;spermine synthase activity;transferase activity;transferase activity, transferring alkyl or aryl (other than methyl) groups	cell part;cytoplasmic part;cytosol;extracellular membrane-bounded organelle;extracellular organelle;extracellular region part;extracellular vesicular exosome;intracellular part;membrane-bounded organelle;membrane-bounded vesicle;organelle;vesicle	Arginine and proline metabolism;beta-Alanine metabolism;Cysteine and methionine metabolism;Glutathione metabolism	50.3	50.3	50.3	41.268	0	72.616	2915300000	96	0.552244	0.723922	0.710563	0.945422
Q92968	Q92968	Peroxisomal membrane protein PEX13	PEX13	sp|Q92968|PEX13_HUMAN Peroxisomal membrane protein PEX13 OS=Homo sapiens OX=9606 GN=PEX13 PE=1 SV=2	5	5	0.0351268	0.443815	0.916953	0.0290286	1.29156	0.0477095	0.709958	30463990	23183980	35526020	36860990	34310990	42575980	48937000	50924020	33726020	33395020	33428990	34748000		behavior;behavioral interaction between organisms;carboxylic acid catabolic process;carboxylic acid metabolic process;catabolic process;cell migration;cell motility;cellular catabolic process;cellular component assembly;cellular component assembly at cellular level;cellular component movement;cellular component organization;cellular component organization at cellular level;cellular component orga…	binding;protein binding	cell part;cytoplasmic part;integral to membrane;integral to organelle membrane;integral to peroxisomal membrane;intracellular membrane-bounded organelle;intracellular organelle;intracellular organelle part;intracellular part;intrinsic to membrane;intrinsic to organelle membrane;intrinsic to peroxisomal membrane;membrane;membrane part;membrane-bounded organelle;microbody;microbody membrane;microbo…	Peroxisome	14.1	14.1	14.1	44.129	0	6.7613	443700000	11	0.227536	0.629216	0.358251	0.943604
Q5JPE7;P69849	Q5JPE7;P69849	Nodal modulator 2;Nodal modulator 3	NOMO2;NOMO3	sp|Q5JPE7|NOMO2_HUMAN Nodal modulator 2 OS=Homo sapiens OX=9606 GN=NOMO2 PE=1 SV=1;sp|P69849|NOMO3_HUMAN Nodal modulator 3 OS=Homo sapiens OX=9606 GN=NOMO3 PE=3 SV=2	45	3	0.031517	0.0209387	1.28187	0.839049	1.01802	0.0478699	1.25918	88964060	120040000	96949960	101900000	76485980	73207990	98604030	76011990	87030010	85082980	73116980	72170030			binding;carbohydrate binding;protein binding	cell part;cytoplasmic part;endoplasmic reticulum membrane;endoplasmic reticulum part;integral to membrane;intracellular organelle part;intracellular part;intrinsic to membrane;membrane;membrane part;organelle membrane;organelle part		50.7	50.7	3.4	139.44	0	280.3	1084500000	28	0.218311	0.121226	0.937077	0.944754
P78381	P78381	UDP-galactose translocator	SLC35A2	sp|P78381|S35A2_HUMAN UDP-galactose translocator OS=Homo sapiens OX=9606 GN=SLC35A2 PE=1 SV=1	2	2	0.0563454	0.861049	1.02084	0.0857052	0.708783	0.048281	1.44027	37505000	43210020	33223980	35089010	21605010	37225990	20392000	26771000	44538990	39114980	28051990	35598000		alcohol metabolic process;carbohydrate metabolic process;carbohydrate transport;cellular carbohydrate metabolic process;cellular metabolic process;cellular process;establishment of localization;galactose metabolic process;hexose metabolic process;metabolic process;monosaccharide metabolic process;nitrogen compound transport;nucleotide-sugar transport;organic substance transport;primary metabolic …	active transmembrane transporter activity;binding;carbohydrate transmembrane transporter activity;cation transmembrane transporter activity;cation:sugar symporter activity;ion transmembrane transporter activity;nucleotide-sugar transmembrane transporter activity;protein binding;pyrimidine nucleotide sugar transmembrane transporter activity;secondary active transmembrane transporter activity;solut…	cell part;cytoplasmic part;Golgi apparatus;Golgi apparatus part;Golgi membrane;integral to membrane;intracellular membrane-bounded organelle;intracellular organelle;intracellular organelle part;intracellular part;intrinsic to membrane;membrane;membrane part;membrane-bounded organelle;nucleus;organelle;organelle membrane;organelle part		10.6	10.6	10.6	41.307	0	3.7279	425390000	10	0.269653	0.930697	0.469486	0.950137
Q9Y4C2	Q9Y4C2	TRPM8 channel-associated factor 1	TCAF1	sp|Q9Y4C2|TCAF1_HUMAN TRPM8 channel-associated factor 1 OS=Homo sapiens OX=9606 GN=TCAF1 PE=1 SV=3	18	18	0.0710501	0.186732	1.10252	0.221743	0.885651	0.0483344	1.24487	205130000	221099900	193489900	239020000	147190000	206929900	157750000	181780000	203030100	201350100	205710100	168810100						21	21	21	102.12	0	27.712	2571100000	97	0.301539	0.365743	0.59757	0.94844
Q9H0A0	Q9H0A0	N-acetyltransferase 10	NAT10	sp|Q9H0A0|NAT10_HUMAN RNA cytidine acetyltransferase OS=Homo sapiens OX=9606 GN=NAT10 PE=1 SV=2	49	49	0.0312143	0.79174	0.990444	0.0393116	0.877802	0.0483662	1.12832	4711394000	4853006000	4802595000	5249607000	3869302000	4555303000	4296501000	4696394000	4918398000	4682395000	5294998000	4912303000			acetyltransferase activity;adenyl nucleotide binding;adenyl ribonucleotide binding;ATP binding;binding;catalytic activity;N-acetyltransferase activity;N-acyltransferase activity;nucleotide binding;purine nucleotide binding;purine ribonucleoside triphosphate binding;purine ribonucleotide binding;ribonucleotide binding;transferase activity;transferase activity, transferring acyl groups;transferase …	cell part;intracellular membrane-bounded organelle;intracellular non-membrane-bounded organelle;intracellular organelle;intracellular organelle part;intracellular part;membrane;membrane-bounded organelle;non-membrane-bounded organelle;nuclear part;nucleolus;nucleus;organelle;organelle part	Ribosome biogenesis in eukaryotes	49.5	49.5	49.5	115.73	0	300.61	59331000000	448	0.217554	0.889535	0.388	0.946445
P49840	P49840	Glycogen synthase kinase-3 alpha	GSK3A	sp|P49840|GSK3A_HUMAN Glycogen synthase kinase-3 alpha OS=Homo sapiens OX=9606 GN=GSK3A PE=1 SV=2	11	8	0.0824828	0.571205	0.973098	0.136111	1.10625	0.0484222	0.879635	167129900	180299900	159180000	170220000	171389900	186710100	204379900	208520000	166070000	178669900	161129900	190460100		activation of signaling protein activity involved in unfolded protein response;anatomical structure development;anatomical structure morphogenesis;biological regulation;carbohydrate metabolic process;cardiac chamber morphogenesis;cardiac left ventricle morphogenesis;cardiac ventricle morphogenesis;catabolic process;cell surface receptor linked signaling pathway;cellular carbohydrate metabolic pro…	adenyl nucleotide binding;adenyl ribonucleotide binding;ATP binding;binding;catalytic activity;enzyme binding;kinase activity;kinase binding;nucleotide binding;phosphotransferase activity, alcohol group as acceptor;protein binding;protein kinase A binding;protein kinase A catalytic subunit binding;protein kinase activity;protein kinase binding;protein serine/threonine kinase activity;purine nucle…	beta-catenin destruction complex;cell part;cytoplasmic part;cytosol;intracellular part;macromolecular complex;protein complex	Chemokine signaling pathway	29	29	23.6	50.98	0	38.695	2215200000	69	0.322752	0.732779	0.52006	0.944604
Q96ST2	Q96ST2	Protein IWS1 homolog	IWS1	sp|Q96ST2|IWS1_HUMAN Protein IWS1 homolog OS=Homo sapiens OX=9606 GN=IWS1 PE=1 SV=2	14	14	0.0483447	0.724618	1.01805	0.054619	0.881238	0.0487387	1.15526	494900300	471029800	437900000	525050200	434830200	435410100	364850000	435609900	461379800	511629700	474680000	445289800		biological regulation;biosynthetic process;cellular biosynthetic process;cellular macromolecule biosynthetic process;cellular macromolecule metabolic process;cellular metabolic process;cellular nitrogen compound metabolic process;cellular process;establishment of localization;establishment of RNA localization;macromolecule biosynthetic process;macromolecule metabolic process;metabolic process;mRN…	binding;DNA binding;nucleic acid binding;protein binding	cell part;cytoplasm;intracellular membrane-bounded organelle;intracellular non-membrane-bounded organelle;intracellular organelle;intracellular organelle part;intracellular part;membrane-bounded organelle;non-membrane-bounded organelle;nuclear part;nucleolus;nucleus;organelle;organelle part		17.8	17.8	17.8	91.954	0	24.709	5689500000	98	0.251577	0.845504	0.416603	0.945141
O43524	O43524	Forkhead box protein O3	FOXO3	sp|O43524|FOXO3_HUMAN Forkhead box protein O3 OS=Homo sapiens OX=9606 GN=FOXO3 PE=1 SV=1	1	1	0.193812	0.943454	1.01386	0.183422	0.75498	0.0487952	1.34289	13313000	9852494	12366000	9474204	9542501	9120502	8345600	6505603	9926995	17057000	7686298	11174990		antral ovarian follicle growth;biological regulation;biosynthetic process;carbohydrate homeostasis;cell maturation;cell surface receptor linked signaling pathway;cellular biosynthetic process;cellular developmental process;cellular macromolecule biosynthetic process;cellular macromolecule metabolic process;cellular metabolic process;cellular nitrogen compound metabolic process;cellular process;ce…	binding;chromatin binding;chromatin DNA binding;core promoter binding;DNA binding;enzyme binding;kinase binding;nucleic acid binding;nucleic acid binding transcription factor activity;protein binding;protein kinase binding;regulatory region DNA binding;regulatory region nucleic acid binding;sequence-specific DNA binding;sequence-specific DNA binding transcription factor activity;structure-specifi…	cell part;cytoplasm;cytoplasmic part;cytosol;intracellular membrane-bounded organelle;intracellular organelle;intracellular organelle part;intracellular part;membrane;membrane-bounded organelle;nuclear part;nucleoplasm;nucleus;organelle;organelle part	Chemokine signaling pathway;Endometrial cancer;Neurotrophin signaling pathway;Non-small cell lung cancer	2.1	2.1	2.1	71.276	0	6.9773	130150000	6	0.482699	0.972804	0.561962	0.943155
Q9BWS9	Q9BWS9	Chitinase domain-containing protein 1	CHID1	sp|Q9BWS9|CHID1_HUMAN Chitinase domain-containing protein 1 OS=Homo sapiens OX=9606 GN=CHID1 PE=1 SV=1	11	11	0.0561278	0.0613052	0.891545	0.379241	1.06475	0.0487963	0.837326	363030200	347320100	412029900	346359900	463179700	411179800	500669900	383900000	445880100	409909800	391029900	398510300		amine metabolic process;aminoglycan catabolic process;aminoglycan metabolic process;carbohydrate catabolic process;carbohydrate metabolic process;catabolic process;chitin catabolic process;chitin metabolic process;defense response;immune response;immune system process;innate immune response;macromolecule catabolic process;macromolecule metabolic process;metabolic process;nitrogen compound metabol…	binding;carbohydrate binding;catalytic activity;chitinase activity;hydrolase activity;hydrolase activity, acting on glycosyl bonds;hydrolase activity, hydrolyzing O-glycosyl compounds;oligosaccharide binding;protein binding	cell part;cytoplasmic part;endosome;extracellular membrane-bounded organelle;extracellular organelle;extracellular region part;extracellular space;extracellular vesicular exosome;Golgi apparatus part;intracellular membrane-bounded organelle;intracellular organelle;intracellular organelle part;intracellular part;late endosome;lysosome;lytic vacuole;membrane;membrane-bounded organelle;membrane-boun…		34.9	34.9	34.9	44.94	0	42.491	5037200000	81	0.269737	0.188448	0.715422	0.940398
P10809	P10809	60 kDa heat shock protein, mitochondrial	HSPD1	sp|P10809|CH60_HUMAN 60 kDa heat shock protein, mitochondrial OS=Homo sapiens OX=9606 GN=HSPD1 PE=1 SV=2	84	84	0.000933245	0.0147616	1.12175	0.00161509	1.2054	0.0489656	0.930601	126550000000	117320100000	124770100000	117119900000	136670000000	124959900000	126900200000	133480000000	112789900000	110380100000	99865050000	110210100000		activation of caspase activity;activation of immune response;activation of innate immune response;adaptive immune response;adaptive immune response based on somatic recombination of immune receptors built from immunoglobulin superfamily domains;ATP catabolic process;ATP metabolic process;B cell activation;B cell activation involved in immune response;B cell cytokine production;B cell mediated imm…	adenyl nucleotide binding;adenyl ribonucleotide binding;ATP binding;ATPase activity;binding;catalytic activity;chaperone binding;DNA binding;DNA replication origin binding;double-stranded RNA binding;hydrolase activity;hydrolase activity, acting on acid anhydrides;hydrolase activity, acting on acid anhydrides, in phosphorus-containing anhydrides;lipopolysaccharide binding;nucleic acid binding;nuc…	cell part;cell surface;coated pit;coated vesicle;cytoplasm;cytoplasmic membrane-bounded vesicle;cytoplasmic part;cytoplasmic vesicle;cytosol;early endosome;endosome;extracellular membrane-bounded organelle;extracellular organelle;extracellular region part;extracellular space;extracellular vesicular exosome;intracellular membrane-bounded organelle;intracellular organelle;intracellular organelle lu…	ko05152;RNA degradation;Type I diabetes mellitus	90.1	90.1	90.1	61.054	0	323.31	1563000000000	4394	0.055102	0.105967	0.2165	0.941539
P09525	P09525	Annexin A4	ANXA4	sp|P09525|ANXA4_HUMAN Annexin A4 OS=Homo sapiens OX=9606 GN=ANXA4 PE=1 SV=4	6	6	0.187414	0.213621	0.877755	0.644514	1.05459	0.0497613	0.832318	44752010	51687980	44932000	48775000	53923970	66763030	49065000	59800980	45781010	67602020	48660030	56708020		biological regulation;cell differentiation;cellular developmental process;cellular process;cellular response to stimulus;developmental process;epithelial cell differentiation;negative regulation of apoptosis;negative regulation of biological process;negative regulation of catalytic activity;negative regulation of cell death;negative regulation of cellular process;negative regulation of cytokine s…	binding;calcium ion binding;calcium-dependent phospholipid binding;calcium-dependent protein binding;cation binding;enzyme inhibitor activity;enzyme regulator activity;identical protein binding;ion binding;lipase inhibitor activity;lipid binding;metal ion binding;NF-kappaB binding;phospholipase inhibitor activity;phospholipid binding;protein binding;transcription factor binding	cell part;cell surface;cytoplasm;cytoplasmic part;extracellular membrane-bounded organelle;extracellular organelle;extracellular region part;extracellular vesicular exosome;intracellular membrane-bounded organelle;intracellular organelle;intracellular organelle part;intracellular part;membrane;membrane-bounded organelle;membrane-bounded vesicle;nuclear membrane;nuclear part;nucleus;organelle;orga…		25.7	25.7	25.7	35.882	0	23.666	658800000	20	0.473218	0.400302	0.854137	0.954081
P14868	P14868	Aspartate--tRNA ligase, cytoplasmic	DARS	sp|P14868|SYDC_HUMAN Aspartate--tRNA ligase, cytoplasmic OS=Homo sapiens OX=9606 GN=DARS PE=1 SV=2	37	37	0.0559778	0.0585499	1.08687	0.289746	0.934408	0.0501205	1.16317	3947203000	4522599000	4278402000	4111902000	3507199000	3390399000	4255600000	3390502000	3720498000	3844002000	4106898000	3831698000		amine metabolic process;amino acid activation;aspartyl-tRNA aminoacylation;biosynthetic process;carboxylic acid metabolic process;cellular amine metabolic process;cellular amino acid metabolic process;cellular biosynthetic process;cellular component assembly;cellular component organization;cellular component organization or biogenesis;cellular ketone metabolic process;cellular macromolecule biosy…	adenyl nucleotide binding;adenyl ribonucleotide binding;aminoacylase activity;aminoacyl-tRNA ligase activity;aspartate-tRNA ligase activity;ATP binding;binding;catalytic activity;hydrolase activity;hydrolase activity, acting on carbon-nitrogen (but not peptide) bonds;hydrolase activity, acting on carbon-nitrogen (but not peptide) bonds, in linear amides;ligase activity;ligase activity, forming am…	cell part;cytoplasm;cytoplasmic part;cytosol;extracellular membrane-bounded organelle;extracellular organelle;extracellular region part;extracellular vesicular exosome;intracellular part;membrane;membrane-bounded organelle;membrane-bounded vesicle;organelle;vesicle	Aminoacyl-tRNA biosynthesis	75.4	75.4	75.4	57.136	0	141.29	48804000000	316	0.269158	0.184133	0.650611	0.959559
[truncated: 5,870 more rows]
